# Supplementary material for: Recombination alters the receptor binding and furin cleavage site in novel bat-borne HKU5-CoV-2 coronavirus
Source: Microbiol Spectr. 2025 Aug 29;13(10):e01420-25. doi: 10.1128/spectrum.01420-25 (PMC12502745; doi:10.1128/spectrum.01420-25)
Supplement: Table S3 — Information of recombination SNP pairs. [file spectrum.01420-25-s0002.txt]

L1	L2	D'	LOD	r^2	CIlow	CIhi	Dist
127	447	0.31	0.09	0.096	0.03	0.78	320
127	645	0.31	0.09	0.096	0.03	0.78	518
127	867	0.31	0.09	0.096	0.03	0.78	740
127	7548	0.31	0.09	0.096	0.03	0.78	7421
127	7995	0.31	0.09	0.096	0.03	0.78	7868
127	8580	0.31	0.09	0.096	0.03	0.78	8453
127	10083	0.31	0.09	0.096	0.03	0.78	9956
127	10242	0.31	0.09	0.096	0.03	0.78	10115
127	10326	0.31	0.09	0.096	0.03	0.78	10199
127	10375	0.31	0.09	0.096	0.03	0.78	10248
127	10698	0.31	0.09	0.096	0.03	0.78	10571
127	11193	0.31	0.09	0.096	0.03	0.78	11066
127	12351	0.31	0.09	0.096	0.03	0.78	12224
127	16097	0.31	0.09	0.096	0.03	0.78	15970
127	16232	0.31	0.09	0.096	0.03	0.78	16105
127	16358	0.31	0.09	0.096	0.03	0.78	16231
127	16490	0.31	0.09	0.096	0.03	0.78	16363
127	16646	0.31	0.09	0.096	0.03	0.78	16519
127	17171	0.31	0.09	0.096	0.03	0.78	17044
127	17730	0.31	0.09	0.096	0.03	0.78	17603
127	17930	0.31	0.09	0.096	0.03	0.78	17803
127	18074	0.31	0.09	0.096	0.03	0.78	17947
127	18920	0.31	0.09	0.096	0.03	0.78	18793
127	20654	0.31	0.09	0.096	0.03	0.78	20527
127	21224	0.31	0.09	0.096	0.03	0.78	21097
127	22335	0.31	0.09	0.096	0.03	0.78	22208
127	23052	0.31	0.09	0.096	0.03	0.78	22925
127	23073	0.31	0.09	0.096	0.03	0.78	22946
127	23294	0.31	0.09	0.096	0.03	0.78	23167
127	25206	0.31	0.09	0.096	0.03	0.78	25079
127	25693	0.31	0.09	0.096	0.03	0.78	25566
127	26102	0.31	0.09	0.096	0.03	0.78	25975
127	26161	0.31	0.09	0.096	0.03	0.78	26034
127	26183	0.31	0.09	0.096	0.03	0.78	26056
127	26314	0.31	0.09	0.096	0.03	0.78	26187
127	26320	0.31	0.09	0.096	0.03	0.78	26193
127	26362	0.31	0.09	0.096	0.03	0.78	26235
127	26733	0.31	0.09	0.096	0.03	0.78	26606
127	26822	0.31	0.09	0.096	0.03	0.78	26695
127	26965	0.31	0.09	0.096	0.03	0.78	26838
127	28320	0.31	0.09	0.096	0.03	0.78	28193
447	495	0.31	0.09	0.096	0.03	0.78	48
447	597	0.31	0.09	0.096	0.03	0.78	150
447	777	0.31	0.09	0.096	0.03	0.78	330
447	867	0.31	0.09	0.096	0.03	0.78	420
447	1090	0.31	0.09	0.096	0.03	0.78	643
447	1113	0.31	0.09	0.096	0.03	0.78	666
447	1121	0.31	0.09	0.096	0.03	0.78	674
447	1184	0.31	0.09	0.096	0.03	0.78	737
447	1218	0.31	0.09	0.096	0.03	0.78	771
447	1353	0.31	0.09	0.096	0.03	0.78	906
447	1476	0.31	0.09	0.096	0.03	0.78	1029
447	1542	0.31	0.09	0.096	0.03	0.78	1095
447	1560	0.31	0.09	0.096	0.03	0.78	1113
447	1581	0.31	0.09	0.096	0.03	0.78	1134
447	1638	0.31	0.09	0.096	0.03	0.78	1191
447	1683	0.31	0.09	0.096	0.03	0.78	1236
447	1779	0.31	0.09	0.096	0.03	0.78	1332
447	1818	0.31	0.09	0.096	0.03	0.78	1371
447	1821	0.31	0.09	0.096	0.03	0.78	1374
447	1863	0.31	0.09	0.096	0.03	0.78	1416
447	2001	0.31	0.09	0.096	0.03	0.78	1554
447	2040	0.31	0.09	0.096	0.03	0.78	1593
447	2052	0.31	0.09	0.096	0.03	0.78	1605
447	2076	0.31	0.09	0.096	0.03	0.78	1629
447	2177	0.31	0.09	0.096	0.03	0.78	1730
447	2190	0.31	0.09	0.096	0.03	0.78	1743
447	2569	0.31	0.09	0.096	0.03	0.78	2122
447	2716	0.31	0.09	0.096	0.03	0.78	2269
447	4681	0.31	0.09	0.096	0.03	0.78	4234
447	5061	0.31	0.09	0.096	0.03	0.78	4614
447	5151	0.31	0.09	0.096	0.03	0.78	4704
447	5409	0.31	0.09	0.096	0.03	0.78	4962
447	5667	0.31	0.09	0.096	0.03	0.78	5220
447	5770	0.31	0.09	0.096	0.03	0.78	5323
447	5920	0.31	0.09	0.096	0.03	0.78	5473
447	5931	0.31	0.09	0.096	0.03	0.78	5484
447	5940	0.31	0.09	0.096	0.03	0.78	5493
447	5978	0.31	0.09	0.096	0.03	0.78	5531
447	6037	0.31	0.09	0.096	0.03	0.78	5590
447	6048	0.31	0.09	0.096	0.03	0.78	5601
447	6081	0.31	0.09	0.096	0.03	0.78	5634
447	7500	0.31	0.09	0.096	0.03	0.78	7053
447	7548	0.31	0.09	0.096	0.03	0.78	7101
447	7879	0.31	0.09	0.096	0.03	0.78	7432
447	8580	0.31	0.09	0.096	0.03	0.78	8133
447	10083	0.31	0.09	0.096	0.03	0.78	9636
447	10242	0.31	0.09	0.096	0.03	0.78	9795
447	10326	0.31	0.09	0.096	0.03	0.78	9879
447	10375	0.31	0.09	0.096	0.03	0.78	9928
447	10698	0.31	0.09	0.096	0.03	0.78	10251
447	11193	0.31	0.09	0.096	0.03	0.78	10746
447	12351	0.31	0.09	0.096	0.03	0.78	11904
447	15362	0.31	0.09	0.096	0.03	0.78	14915
447	16097	0.31	0.09	0.096	0.03	0.78	15650
447	16232	0.31	0.09	0.096	0.03	0.78	15785
447	16358	0.31	0.09	0.096	0.03	0.78	15911
447	16490	0.31	0.09	0.096	0.03	0.78	16043
447	16646	0.31	0.09	0.096	0.03	0.78	16199
447	17171	0.31	0.09	0.096	0.03	0.78	16724
447	17730	0.31	0.09	0.096	0.03	0.78	17283
447	17930	0.31	0.09	0.096	0.03	0.78	17483
447	18074	0.31	0.09	0.096	0.03	0.78	17627
447	18920	0.31	0.09	0.096	0.03	0.78	18473
447	20654	0.31	0.09	0.096	0.03	0.78	20207
447	21224	0.31	0.09	0.096	0.03	0.78	20777
447	21888	0.31	0.09	0.096	0.03	0.78	21441
447	22335	0.31	0.09	0.096	0.03	0.78	21888
447	23025	0.31	0.09	0.096	0.03	0.78	22578
447	23052	0.31	0.09	0.096	0.03	0.78	22605
447	23165	0.31	0.09	0.096	0.03	0.78	22718
447	23202	0.31	0.09	0.096	0.03	0.78	22755
447	23294	0.31	0.09	0.096	0.03	0.78	22847
447	23596	0.31	0.09	0.096	0.03	0.78	23149
447	23634	0.31	0.09	0.096	0.03	0.78	23187
447	23856	0.31	0.09	0.096	0.03	0.78	23409
447	24800	0.31	0.09	0.096	0.03	0.78	24353
447	25206	0.31	0.09	0.096	0.03	0.78	24759
447	25530	0.31	0.09	0.096	0.03	0.78	25083
447	25693	0.31	0.09	0.096	0.03	0.78	25246
447	25724	0.31	0.09	0.096	0.03	0.78	25277
447	25725	0.31	0.09	0.096	0.03	0.78	25278
447	26102	0.31	0.09	0.096	0.03	0.78	25655
447	26161	0.31	0.09	0.096	0.03	0.78	25714
447	26183	0.31	0.09	0.096	0.03	0.78	25736
447	26314	0.31	0.09	0.096	0.03	0.78	25867
447	26320	0.31	0.09	0.096	0.03	0.78	25873
447	26362	0.31	0.09	0.096	0.03	0.78	25915
447	26798	0.31	0.09	0.096	0.03	0.78	26351
447	26822	0.31	0.09	0.096	0.03	0.78	26375
447	26965	0.31	0.09	0.096	0.03	0.78	26518
447	27023	0.31	0.09	0.096	0.03	0.78	26576
447	27053	0.31	0.09	0.096	0.03	0.78	26606
447	27059	0.31	0.09	0.096	0.03	0.78	26612
447	27105	0.31	0.09	0.096	0.03	0.78	26658
447	27124	0.31	0.09	0.096	0.03	0.78	26677
447	28137	0.31	0.09	0.096	0.03	0.78	27690
447	28140	0.31	0.09	0.096	0.03	0.78	27693
447	28149	0.31	0.09	0.096	0.03	0.78	27702
447	28164	0.31	0.09	0.096	0.03	0.78	27717
447	28167	0.31	0.09	0.096	0.03	0.78	27720
447	28238	0.31	0.09	0.096	0.03	0.78	27791
447	29090	0.31	0.09	0.096	0.03	0.78	28643
447	29126	0.31	0.09	0.096	0.03	0.78	28679
447	29214	0.31	0.09	0.096	0.03	0.78	28767
447	29369	0.31	0.09	0.096	0.03	0.78	28922
447	29372	0.31	0.09	0.096	0.03	0.78	28925
447	29375	0.31	0.09	0.096	0.03	0.78	28928
447	29376	0.31	0.09	0.096	0.03	0.78	28929
447	29411	0.31	0.09	0.096	0.03	0.78	28964
447	29600	0.31	0.09	0.096	0.03	0.78	29153
447	29696	0.31	0.09	0.096	0.03	0.78	29249
447	29726	0.31	0.09	0.096	0.03	0.78	29279
447	29783	0.31	0.09	0.096	0.03	0.78	29336
447	29795	0.31	0.09	0.096	0.03	0.78	29348
447	30002	0.31	0.09	0.096	0.03	0.78	29555
447	30128	0.31	0.09	0.096	0.03	0.78	29681
495	645	0.31	0.09	0.096	0.03	0.78	150
495	867	0.31	0.09	0.096	0.03	0.78	372
495	7548	0.31	0.09	0.096	0.03	0.78	7053
495	7995	0.31	0.09	0.096	0.03	0.78	7500
495	8580	0.31	0.09	0.096	0.03	0.78	8085
495	10083	0.31	0.09	0.096	0.03	0.78	9588
495	10242	0.31	0.09	0.096	0.03	0.78	9747
495	10326	0.31	0.09	0.096	0.03	0.78	9831
495	10375	0.31	0.09	0.096	0.03	0.78	9880
495	10698	0.31	0.09	0.096	0.03	0.78	10203
495	11193	0.31	0.09	0.096	0.03	0.78	10698
495	12351	0.31	0.09	0.096	0.03	0.78	11856
495	16097	0.31	0.09	0.096	0.03	0.78	15602
495	16232	0.31	0.09	0.096	0.03	0.78	15737
495	16358	0.31	0.09	0.096	0.03	0.78	15863
495	16490	0.31	0.09	0.096	0.03	0.78	15995
495	16646	0.31	0.09	0.096	0.03	0.78	16151
495	17171	0.31	0.09	0.096	0.03	0.78	16676
495	17730	0.31	0.09	0.096	0.03	0.78	17235
495	17930	0.31	0.09	0.096	0.03	0.78	17435
495	18074	0.31	0.09	0.096	0.03	0.78	17579
495	18920	0.31	0.09	0.096	0.03	0.78	18425
495	20654	0.31	0.09	0.096	0.03	0.78	20159
495	21224	0.31	0.09	0.096	0.03	0.78	20729
495	22335	0.31	0.09	0.096	0.03	0.78	21840
495	23052	0.31	0.09	0.096	0.03	0.78	22557
495	23073	0.31	0.09	0.096	0.03	0.78	22578
495	23294	0.31	0.09	0.096	0.03	0.78	22799
495	25206	0.31	0.09	0.096	0.03	0.78	24711
495	25693	0.31	0.09	0.096	0.03	0.78	25198
495	26102	0.31	0.09	0.096	0.03	0.78	25607
495	26161	0.31	0.09	0.096	0.03	0.78	25666
495	26183	0.31	0.09	0.096	0.03	0.78	25688
495	26314	0.31	0.09	0.096	0.03	0.78	25819
495	26320	0.31	0.09	0.096	0.03	0.78	25825
495	26362	0.31	0.09	0.096	0.03	0.78	25867
495	26733	0.31	0.09	0.096	0.03	0.78	26238
495	26822	0.31	0.09	0.096	0.03	0.78	26327
495	26965	0.31	0.09	0.096	0.03	0.78	26470
495	28320	0.31	0.09	0.096	0.03	0.78	27825
597	645	0.31	0.09	0.096	0.03	0.78	48
597	867	0.31	0.09	0.096	0.03	0.78	270
597	7548	0.31	0.09	0.096	0.03	0.78	6951
597	7995	0.31	0.09	0.096	0.03	0.78	7398
597	8580	0.31	0.09	0.096	0.03	0.78	7983
597	10083	0.31	0.09	0.096	0.03	0.78	9486
597	10242	0.31	0.09	0.096	0.03	0.78	9645
597	10326	0.31	0.09	0.096	0.03	0.78	9729
597	10375	0.31	0.09	0.096	0.03	0.78	9778
597	10698	0.31	0.09	0.096	0.03	0.78	10101
597	11193	0.31	0.09	0.096	0.03	0.78	10596
597	12351	0.31	0.09	0.096	0.03	0.78	11754
597	16097	0.31	0.09	0.096	0.03	0.78	15500
597	16232	0.31	0.09	0.096	0.03	0.78	15635
597	16358	0.31	0.09	0.096	0.03	0.78	15761
597	16490	0.31	0.09	0.096	0.03	0.78	15893
597	16646	0.31	0.09	0.096	0.03	0.78	16049
597	17171	0.31	0.09	0.096	0.03	0.78	16574
597	17730	0.31	0.09	0.096	0.03	0.78	17133
597	17930	0.31	0.09	0.096	0.03	0.78	17333
597	18074	0.31	0.09	0.096	0.03	0.78	17477
597	18920	0.31	0.09	0.096	0.03	0.78	18323
597	20654	0.31	0.09	0.096	0.03	0.78	20057
597	21224	0.31	0.09	0.096	0.03	0.78	20627
597	22335	0.31	0.09	0.096	0.03	0.78	21738
597	23052	0.31	0.09	0.096	0.03	0.78	22455
597	23073	0.31	0.09	0.096	0.03	0.78	22476
597	23294	0.31	0.09	0.096	0.03	0.78	22697
597	25206	0.31	0.09	0.096	0.03	0.78	24609
597	25693	0.31	0.09	0.096	0.03	0.78	25096
597	26102	0.31	0.09	0.096	0.03	0.78	25505
597	26161	0.31	0.09	0.096	0.03	0.78	25564
597	26183	0.31	0.09	0.096	0.03	0.78	25586
597	26314	0.31	0.09	0.096	0.03	0.78	25717
597	26320	0.31	0.09	0.096	0.03	0.78	25723
597	26362	0.31	0.09	0.096	0.03	0.78	25765
597	26733	0.31	0.09	0.096	0.03	0.78	26136
597	26822	0.31	0.09	0.096	0.03	0.78	26225
597	26965	0.31	0.09	0.096	0.03	0.78	26368
597	28320	0.31	0.09	0.096	0.03	0.78	27723
645	777	0.31	0.09	0.096	0.03	0.78	132
645	867	0.31	0.09	0.096	0.03	0.78	222
645	1090	0.31	0.09	0.096	0.03	0.78	445
645	1113	0.31	0.09	0.096	0.03	0.78	468
645	1121	0.31	0.09	0.096	0.03	0.78	476
645	1184	0.31	0.09	0.096	0.03	0.78	539
645	1218	0.31	0.09	0.096	0.03	0.78	573
645	1353	0.31	0.09	0.096	0.03	0.78	708
645	1476	0.31	0.09	0.096	0.03	0.78	831
645	1542	0.31	0.09	0.096	0.03	0.78	897
645	1560	0.31	0.09	0.096	0.03	0.78	915
645	1581	0.31	0.09	0.096	0.03	0.78	936
645	1638	0.31	0.09	0.096	0.03	0.78	993
645	1683	0.31	0.09	0.096	0.03	0.78	1038
645	1779	0.31	0.09	0.096	0.03	0.78	1134
645	1818	0.31	0.09	0.096	0.03	0.78	1173
645	1821	0.31	0.09	0.096	0.03	0.78	1176
645	1863	0.31	0.09	0.096	0.03	0.78	1218
645	2001	0.31	0.09	0.096	0.03	0.78	1356
645	2040	0.31	0.09	0.096	0.03	0.78	1395
645	2052	0.31	0.09	0.096	0.03	0.78	1407
645	2076	0.31	0.09	0.096	0.03	0.78	1431
645	2177	0.31	0.09	0.096	0.03	0.78	1532
645	2190	0.31	0.09	0.096	0.03	0.78	1545
645	2569	0.31	0.09	0.096	0.03	0.78	1924
645	2716	0.31	0.09	0.096	0.03	0.78	2071
645	4681	0.31	0.09	0.096	0.03	0.78	4036
645	5061	0.31	0.09	0.096	0.03	0.78	4416
645	5151	0.31	0.09	0.096	0.03	0.78	4506
645	5409	0.31	0.09	0.096	0.03	0.78	4764
645	5667	0.31	0.09	0.096	0.03	0.78	5022
645	5770	0.31	0.09	0.096	0.03	0.78	5125
645	5920	0.31	0.09	0.096	0.03	0.78	5275
645	5931	0.31	0.09	0.096	0.03	0.78	5286
645	5940	0.31	0.09	0.096	0.03	0.78	5295
645	5978	0.31	0.09	0.096	0.03	0.78	5333
645	6037	0.31	0.09	0.096	0.03	0.78	5392
645	6048	0.31	0.09	0.096	0.03	0.78	5403
645	6081	0.31	0.09	0.096	0.03	0.78	5436
645	7500	0.31	0.09	0.096	0.03	0.78	6855
645	7548	0.31	0.09	0.096	0.03	0.78	6903
645	7879	0.31	0.09	0.096	0.03	0.78	7234
645	8580	0.31	0.09	0.096	0.03	0.78	7935
645	10083	0.31	0.09	0.096	0.03	0.78	9438
645	10242	0.31	0.09	0.096	0.03	0.78	9597
645	10326	0.31	0.09	0.096	0.03	0.78	9681
645	10375	0.31	0.09	0.096	0.03	0.78	9730
645	10698	0.31	0.09	0.096	0.03	0.78	10053
645	11193	0.31	0.09	0.096	0.03	0.78	10548
645	12351	0.31	0.09	0.096	0.03	0.78	11706
645	15362	0.31	0.09	0.096	0.03	0.78	14717
645	16097	0.31	0.09	0.096	0.03	0.78	15452
645	16232	0.31	0.09	0.096	0.03	0.78	15587
645	16358	0.31	0.09	0.096	0.03	0.78	15713
645	16490	0.31	0.09	0.096	0.03	0.78	15845
645	16646	0.31	0.09	0.096	0.03	0.78	16001
645	17171	0.31	0.09	0.096	0.03	0.78	16526
645	17730	0.31	0.09	0.096	0.03	0.78	17085
645	17930	0.31	0.09	0.096	0.03	0.78	17285
645	18074	0.31	0.09	0.096	0.03	0.78	17429
645	18920	0.31	0.09	0.096	0.03	0.78	18275
645	20654	0.31	0.09	0.096	0.03	0.78	20009
645	21224	0.31	0.09	0.096	0.03	0.78	20579
645	21888	0.31	0.09	0.096	0.03	0.78	21243
645	22335	0.31	0.09	0.096	0.03	0.78	21690
645	23025	0.31	0.09	0.096	0.03	0.78	22380
645	23052	0.31	0.09	0.096	0.03	0.78	22407
645	23165	0.31	0.09	0.096	0.03	0.78	22520
645	23202	0.31	0.09	0.096	0.03	0.78	22557
645	23294	0.31	0.09	0.096	0.03	0.78	22649
645	23596	0.31	0.09	0.096	0.03	0.78	22951
645	23634	0.31	0.09	0.096	0.03	0.78	22989
645	23856	0.31	0.09	0.096	0.03	0.78	23211
645	24800	0.31	0.09	0.096	0.03	0.78	24155
645	25206	0.31	0.09	0.096	0.03	0.78	24561
645	25530	0.31	0.09	0.096	0.03	0.78	24885
645	25693	0.31	0.09	0.096	0.03	0.78	25048
645	25724	0.31	0.09	0.096	0.03	0.78	25079
645	25725	0.31	0.09	0.096	0.03	0.78	25080
645	26102	0.31	0.09	0.096	0.03	0.78	25457
645	26161	0.31	0.09	0.096	0.03	0.78	25516
645	26183	0.31	0.09	0.096	0.03	0.78	25538
645	26314	0.31	0.09	0.096	0.03	0.78	25669
645	26320	0.31	0.09	0.096	0.03	0.78	25675
645	26362	0.31	0.09	0.096	0.03	0.78	25717
645	26798	0.31	0.09	0.096	0.03	0.78	26153
645	26822	0.31	0.09	0.096	0.03	0.78	26177
645	26965	0.31	0.09	0.096	0.03	0.78	26320
645	27023	0.31	0.09	0.096	0.03	0.78	26378
645	27053	0.31	0.09	0.096	0.03	0.78	26408
645	27059	0.31	0.09	0.096	0.03	0.78	26414
645	27105	0.31	0.09	0.096	0.03	0.78	26460
645	27124	0.31	0.09	0.096	0.03	0.78	26479
645	28137	0.31	0.09	0.096	0.03	0.78	27492
645	28140	0.31	0.09	0.096	0.03	0.78	27495
645	28149	0.31	0.09	0.096	0.03	0.78	27504
645	28164	0.31	0.09	0.096	0.03	0.78	27519
645	28167	0.31	0.09	0.096	0.03	0.78	27522
645	28238	0.31	0.09	0.096	0.03	0.78	27593
645	29090	0.31	0.09	0.096	0.03	0.78	28445
645	29126	0.31	0.09	0.096	0.03	0.78	28481
645	29214	0.31	0.09	0.096	0.03	0.78	28569
645	29369	0.31	0.09	0.096	0.03	0.78	28724
645	29372	0.31	0.09	0.096	0.03	0.78	28727
645	29375	0.31	0.09	0.096	0.03	0.78	28730
645	29376	0.31	0.09	0.096	0.03	0.78	28731
645	29411	0.31	0.09	0.096	0.03	0.78	28766
645	29600	0.31	0.09	0.096	0.03	0.78	28955
645	29696	0.31	0.09	0.096	0.03	0.78	29051
645	29726	0.31	0.09	0.096	0.03	0.78	29081
645	29783	0.31	0.09	0.096	0.03	0.78	29138
645	29795	0.31	0.09	0.096	0.03	0.78	29150
645	30002	0.31	0.09	0.096	0.03	0.78	29357
645	30128	0.31	0.09	0.096	0.03	0.78	29483
777	867	0.31	0.09	0.096	0.03	0.78	90
777	7548	0.31	0.09	0.096	0.03	0.78	6771
777	7995	0.31	0.09	0.096	0.03	0.78	7218
777	8580	0.31	0.09	0.096	0.03	0.78	7803
777	10083	0.31	0.09	0.096	0.03	0.78	9306
777	10242	0.31	0.09	0.096	0.03	0.78	9465
777	10326	0.31	0.09	0.096	0.03	0.78	9549
777	10375	0.31	0.09	0.096	0.03	0.78	9598
777	10698	0.31	0.09	0.096	0.03	0.78	9921
777	11193	0.31	0.09	0.096	0.03	0.78	10416
777	12351	0.31	0.09	0.096	0.03	0.78	11574
777	16097	0.31	0.09	0.096	0.03	0.78	15320
777	16232	0.31	0.09	0.096	0.03	0.78	15455
777	16358	0.31	0.09	0.096	0.03	0.78	15581
777	16490	0.31	0.09	0.096	0.03	0.78	15713
777	16646	0.31	0.09	0.096	0.03	0.78	15869
777	17171	0.31	0.09	0.096	0.03	0.78	16394
777	17730	0.31	0.09	0.096	0.03	0.78	16953
777	17930	0.31	0.09	0.096	0.03	0.78	17153
777	18074	0.31	0.09	0.096	0.03	0.78	17297
777	18920	0.31	0.09	0.096	0.03	0.78	18143
777	20654	0.31	0.09	0.096	0.03	0.78	19877
777	21224	0.31	0.09	0.096	0.03	0.78	20447
777	22335	0.31	0.09	0.096	0.03	0.78	21558
777	23052	0.31	0.09	0.096	0.03	0.78	22275
777	23073	0.31	0.09	0.096	0.03	0.78	22296
777	23294	0.31	0.09	0.096	0.03	0.78	22517
777	25206	0.31	0.09	0.096	0.03	0.78	24429
777	25693	0.31	0.09	0.096	0.03	0.78	24916
777	26102	0.31	0.09	0.096	0.03	0.78	25325
777	26161	0.31	0.09	0.096	0.03	0.78	25384
777	26183	0.31	0.09	0.096	0.03	0.78	25406
777	26314	0.31	0.09	0.096	0.03	0.78	25537
777	26320	0.31	0.09	0.096	0.03	0.78	25543
777	26362	0.31	0.09	0.096	0.03	0.78	25585
777	26733	0.31	0.09	0.096	0.03	0.78	25956
777	26822	0.31	0.09	0.096	0.03	0.78	26045
777	26965	0.31	0.09	0.096	0.03	0.78	26188
777	28320	0.31	0.09	0.096	0.03	0.78	27543
867	1090	0.31	0.09	0.096	0.03	0.78	223
867	1113	0.31	0.09	0.096	0.03	0.78	246
867	1121	0.31	0.09	0.096	0.03	0.78	254
867	1184	0.31	0.09	0.096	0.03	0.78	317
867	1218	0.31	0.09	0.096	0.03	0.78	351
867	1353	0.31	0.09	0.096	0.03	0.78	486
867	1476	0.31	0.09	0.096	0.03	0.78	609
867	1542	0.31	0.09	0.096	0.03	0.78	675
867	1560	0.31	0.09	0.096	0.03	0.78	693
867	1581	0.31	0.09	0.096	0.03	0.78	714
867	1638	0.31	0.09	0.096	0.03	0.78	771
867	1683	0.31	0.09	0.096	0.03	0.78	816
867	1779	0.31	0.09	0.096	0.03	0.78	912
867	1818	0.31	0.09	0.096	0.03	0.78	951
867	1821	0.31	0.09	0.096	0.03	0.78	954
867	1863	0.31	0.09	0.096	0.03	0.78	996
867	2001	0.31	0.09	0.096	0.03	0.78	1134
867	2040	0.31	0.09	0.096	0.03	0.78	1173
867	2052	0.31	0.09	0.096	0.03	0.78	1185
867	2076	0.31	0.09	0.096	0.03	0.78	1209
867	2177	0.31	0.09	0.096	0.03	0.78	1310
867	2190	0.31	0.09	0.096	0.03	0.78	1323
867	2569	0.31	0.09	0.096	0.03	0.78	1702
867	2716	0.31	0.09	0.096	0.03	0.78	1849
867	4681	0.31	0.09	0.096	0.03	0.78	3814
867	5061	0.31	0.09	0.096	0.03	0.78	4194
867	5151	0.31	0.09	0.096	0.03	0.78	4284
867	5409	0.31	0.09	0.096	0.03	0.78	4542
867	5667	0.31	0.09	0.096	0.03	0.78	4800
867	5770	0.31	0.09	0.096	0.03	0.78	4903
867	5920	0.31	0.09	0.096	0.03	0.78	5053
867	5931	0.31	0.09	0.096	0.03	0.78	5064
867	5940	0.31	0.09	0.096	0.03	0.78	5073
867	5978	0.31	0.09	0.096	0.03	0.78	5111
867	6037	0.31	0.09	0.096	0.03	0.78	5170
867	6048	0.31	0.09	0.096	0.03	0.78	5181
867	6081	0.31	0.09	0.096	0.03	0.78	5214
867	7500	0.31	0.09	0.096	0.03	0.78	6633
867	7879	0.31	0.09	0.096	0.03	0.78	7012
867	7995	0.31	0.09	0.096	0.03	0.78	7128
867	15362	0.31	0.09	0.096	0.03	0.78	14495
867	21888	0.31	0.09	0.096	0.03	0.78	21021
867	23025	0.31	0.09	0.096	0.03	0.78	22158
867	23073	0.31	0.09	0.096	0.03	0.78	22206
867	23165	0.31	0.09	0.096	0.03	0.78	22298
867	23202	0.31	0.09	0.096	0.03	0.78	22335
867	23596	0.31	0.09	0.096	0.03	0.78	22729
867	23634	0.31	0.09	0.096	0.03	0.78	22767
867	23856	0.31	0.09	0.096	0.03	0.78	22989
867	24800	0.31	0.09	0.096	0.03	0.78	23933
867	25530	0.31	0.09	0.096	0.03	0.78	24663
867	25724	0.31	0.09	0.096	0.03	0.78	24857
867	25725	0.31	0.09	0.096	0.03	0.78	24858
867	26733	0.31	0.09	0.096	0.03	0.78	25866
867	26798	0.31	0.09	0.096	0.03	0.78	25931
867	27023	0.31	0.09	0.096	0.03	0.78	26156
867	27053	0.31	0.09	0.096	0.03	0.78	26186
867	27059	0.31	0.09	0.096	0.03	0.78	26192
867	27105	0.31	0.09	0.096	0.03	0.78	26238
867	27124	0.31	0.09	0.096	0.03	0.78	26257
867	28137	0.31	0.09	0.096	0.03	0.78	27270
867	28140	0.31	0.09	0.096	0.03	0.78	27273
867	28149	0.31	0.09	0.096	0.03	0.78	27282
867	28164	0.31	0.09	0.096	0.03	0.78	27297
867	28167	0.31	0.09	0.096	0.03	0.78	27300
867	28238	0.31	0.09	0.096	0.03	0.78	27371
867	28320	0.31	0.09	0.096	0.03	0.78	27453
867	29090	0.31	0.09	0.096	0.03	0.78	28223
867	29126	0.31	0.09	0.096	0.03	0.78	28259
867	29214	0.31	0.09	0.096	0.03	0.78	28347
867	29369	0.31	0.09	0.096	0.03	0.78	28502
867	29372	0.31	0.09	0.096	0.03	0.78	28505
867	29375	0.31	0.09	0.096	0.03	0.78	28508
867	29376	0.31	0.09	0.096	0.03	0.78	28509
867	29411	0.31	0.09	0.096	0.03	0.78	28544
867	29600	0.31	0.09	0.096	0.03	0.78	28733
867	29696	0.31	0.09	0.096	0.03	0.78	28829
867	29726	0.31	0.09	0.096	0.03	0.78	28859
867	29783	0.31	0.09	0.096	0.03	0.78	28916
867	29795	0.31	0.09	0.096	0.03	0.78	28928
867	30002	0.31	0.09	0.096	0.03	0.78	29135
867	30128	0.31	0.09	0.096	0.03	0.78	29261
1090	7548	0.31	0.09	0.096	0.03	0.78	6458
1090	7995	0.31	0.09	0.096	0.03	0.78	6905
1090	8580	0.31	0.09	0.096	0.03	0.78	7490
1090	10083	0.31	0.09	0.096	0.03	0.78	8993
1090	10242	0.31	0.09	0.096	0.03	0.78	9152
1090	10326	0.31	0.09	0.096	0.03	0.78	9236
1090	10375	0.31	0.09	0.096	0.03	0.78	9285
1090	10698	0.31	0.09	0.096	0.03	0.78	9608
1090	11193	0.31	0.09	0.096	0.03	0.78	10103
1090	12351	0.31	0.09	0.096	0.03	0.78	11261
1090	16097	0.31	0.09	0.096	0.03	0.78	15007
1090	16232	0.31	0.09	0.096	0.03	0.78	15142
1090	16358	0.31	0.09	0.096	0.03	0.78	15268
1090	16490	0.31	0.09	0.096	0.03	0.78	15400
1090	16646	0.31	0.09	0.096	0.03	0.78	15556
1090	17171	0.31	0.09	0.096	0.03	0.78	16081
1090	17730	0.31	0.09	0.096	0.03	0.78	16640
1090	17930	0.31	0.09	0.096	0.03	0.78	16840
1090	18074	0.31	0.09	0.096	0.03	0.78	16984
1090	18920	0.31	0.09	0.096	0.03	0.78	17830
1090	20654	0.31	0.09	0.096	0.03	0.78	19564
1090	21224	0.31	0.09	0.096	0.03	0.78	20134
1090	22335	0.31	0.09	0.096	0.03	0.78	21245
1090	23052	0.31	0.09	0.096	0.03	0.78	21962
1090	23073	0.31	0.09	0.096	0.03	0.78	21983
1090	23294	0.31	0.09	0.096	0.03	0.78	22204
1090	25206	0.31	0.09	0.096	0.03	0.78	24116
1090	25693	0.31	0.09	0.096	0.03	0.78	24603
1090	26102	0.31	0.09	0.096	0.03	0.78	25012
1090	26161	0.31	0.09	0.096	0.03	0.78	25071
1090	26183	0.31	0.09	0.096	0.03	0.78	25093
1090	26314	0.31	0.09	0.096	0.03	0.78	25224
1090	26320	0.31	0.09	0.096	0.03	0.78	25230
1090	26362	0.31	0.09	0.096	0.03	0.78	25272
1090	26733	0.31	0.09	0.096	0.03	0.78	25643
1090	26822	0.31	0.09	0.096	0.03	0.78	25732
1090	26965	0.31	0.09	0.096	0.03	0.78	25875
1090	28320	0.31	0.09	0.096	0.03	0.78	27230
1113	7548	0.31	0.09	0.096	0.03	0.78	6435
1113	7995	0.31	0.09	0.096	0.03	0.78	6882
1113	8580	0.31	0.09	0.096	0.03	0.78	7467
1113	10083	0.31	0.09	0.096	0.03	0.78	8970
1113	10242	0.31	0.09	0.096	0.03	0.78	9129
1113	10326	0.31	0.09	0.096	0.03	0.78	9213
1113	10375	0.31	0.09	0.096	0.03	0.78	9262
1113	10698	0.31	0.09	0.096	0.03	0.78	9585
1113	11193	0.31	0.09	0.096	0.03	0.78	10080
1113	12351	0.31	0.09	0.096	0.03	0.78	11238
1113	16097	0.31	0.09	0.096	0.03	0.78	14984
1113	16232	0.31	0.09	0.096	0.03	0.78	15119
1113	16358	0.31	0.09	0.096	0.03	0.78	15245
1113	16490	0.31	0.09	0.096	0.03	0.78	15377
1113	16646	0.31	0.09	0.096	0.03	0.78	15533
1113	17171	0.31	0.09	0.096	0.03	0.78	16058
1113	17730	0.31	0.09	0.096	0.03	0.78	16617
1113	17930	0.31	0.09	0.096	0.03	0.78	16817
1113	18074	0.31	0.09	0.096	0.03	0.78	16961
1113	18920	0.31	0.09	0.096	0.03	0.78	17807
1113	20654	0.31	0.09	0.096	0.03	0.78	19541
1113	21224	0.31	0.09	0.096	0.03	0.78	20111
1113	22335	0.31	0.09	0.096	0.03	0.78	21222
1113	23052	0.31	0.09	0.096	0.03	0.78	21939
1113	23073	0.31	0.09	0.096	0.03	0.78	21960
1113	23294	0.31	0.09	0.096	0.03	0.78	22181
1113	25206	0.31	0.09	0.096	0.03	0.78	24093
1113	25693	0.31	0.09	0.096	0.03	0.78	24580
1113	26102	0.31	0.09	0.096	0.03	0.78	24989
1113	26161	0.31	0.09	0.096	0.03	0.78	25048
1113	26183	0.31	0.09	0.096	0.03	0.78	25070
1113	26314	0.31	0.09	0.096	0.03	0.78	25201
1113	26320	0.31	0.09	0.096	0.03	0.78	25207
1113	26362	0.31	0.09	0.096	0.03	0.78	25249
1113	26733	0.31	0.09	0.096	0.03	0.78	25620
1113	26822	0.31	0.09	0.096	0.03	0.78	25709
1113	26965	0.31	0.09	0.096	0.03	0.78	25852
1113	28320	0.31	0.09	0.096	0.03	0.78	27207
1121	7548	0.31	0.09	0.096	0.03	0.78	6427
1121	7995	0.31	0.09	0.096	0.03	0.78	6874
1121	8580	0.31	0.09	0.096	0.03	0.78	7459
1121	10083	0.31	0.09	0.096	0.03	0.78	8962
1121	10242	0.31	0.09	0.096	0.03	0.78	9121
1121	10326	0.31	0.09	0.096	0.03	0.78	9205
1121	10375	0.31	0.09	0.096	0.03	0.78	9254
1121	10698	0.31	0.09	0.096	0.03	0.78	9577
1121	11193	0.31	0.09	0.096	0.03	0.78	10072
1121	12351	0.31	0.09	0.096	0.03	0.78	11230
1121	16097	0.31	0.09	0.096	0.03	0.78	14976
1121	16232	0.31	0.09	0.096	0.03	0.78	15111
1121	16358	0.31	0.09	0.096	0.03	0.78	15237
1121	16490	0.31	0.09	0.096	0.03	0.78	15369
1121	16646	0.31	0.09	0.096	0.03	0.78	15525
1121	17171	0.31	0.09	0.096	0.03	0.78	16050
1121	17730	0.31	0.09	0.096	0.03	0.78	16609
1121	17930	0.31	0.09	0.096	0.03	0.78	16809
1121	18074	0.31	0.09	0.096	0.03	0.78	16953
1121	18920	0.31	0.09	0.096	0.03	0.78	17799
1121	20654	0.31	0.09	0.096	0.03	0.78	19533
1121	21224	0.31	0.09	0.096	0.03	0.78	20103
1121	22335	0.31	0.09	0.096	0.03	0.78	21214
1121	23052	0.31	0.09	0.096	0.03	0.78	21931
1121	23073	0.31	0.09	0.096	0.03	0.78	21952
1121	23294	0.31	0.09	0.096	0.03	0.78	22173
1121	25206	0.31	0.09	0.096	0.03	0.78	24085
1121	25693	0.31	0.09	0.096	0.03	0.78	24572
1121	26102	0.31	0.09	0.096	0.03	0.78	24981
1121	26161	0.31	0.09	0.096	0.03	0.78	25040
1121	26183	0.31	0.09	0.096	0.03	0.78	25062
1121	26314	0.31	0.09	0.096	0.03	0.78	25193
1121	26320	0.31	0.09	0.096	0.03	0.78	25199
1121	26362	0.31	0.09	0.096	0.03	0.78	25241
1121	26733	0.31	0.09	0.096	0.03	0.78	25612
1121	26822	0.31	0.09	0.096	0.03	0.78	25701
1121	26965	0.31	0.09	0.096	0.03	0.78	25844
1121	28320	0.31	0.09	0.096	0.03	0.78	27199
1184	7548	0.31	0.09	0.096	0.03	0.78	6364
1184	7995	0.31	0.09	0.096	0.03	0.78	6811
1184	8580	0.31	0.09	0.096	0.03	0.78	7396
1184	10083	0.31	0.09	0.096	0.03	0.78	8899
1184	10242	0.31	0.09	0.096	0.03	0.78	9058
1184	10326	0.31	0.09	0.096	0.03	0.78	9142
1184	10375	0.31	0.09	0.096	0.03	0.78	9191
1184	10698	0.31	0.09	0.096	0.03	0.78	9514
1184	11193	0.31	0.09	0.096	0.03	0.78	10009
1184	12351	0.31	0.09	0.096	0.03	0.78	11167
1184	16097	0.31	0.09	0.096	0.03	0.78	14913
1184	16232	0.31	0.09	0.096	0.03	0.78	15048
1184	16358	0.31	0.09	0.096	0.03	0.78	15174
1184	16490	0.31	0.09	0.096	0.03	0.78	15306
1184	16646	0.31	0.09	0.096	0.03	0.78	15462
1184	17171	0.31	0.09	0.096	0.03	0.78	15987
1184	17730	0.31	0.09	0.096	0.03	0.78	16546
1184	17930	0.31	0.09	0.096	0.03	0.78	16746
1184	18074	0.31	0.09	0.096	0.03	0.78	16890
1184	18920	0.31	0.09	0.096	0.03	0.78	17736
1184	20654	0.31	0.09	0.096	0.03	0.78	19470
1184	21224	0.31	0.09	0.096	0.03	0.78	20040
1184	22335	0.31	0.09	0.096	0.03	0.78	21151
1184	23052	0.31	0.09	0.096	0.03	0.78	21868
1184	23073	0.31	0.09	0.096	0.03	0.78	21889
1184	23294	0.31	0.09	0.096	0.03	0.78	22110
1184	25206	0.31	0.09	0.096	0.03	0.78	24022
1184	25693	0.31	0.09	0.096	0.03	0.78	24509
1184	26102	0.31	0.09	0.096	0.03	0.78	24918
1184	26161	0.31	0.09	0.096	0.03	0.78	24977
1184	26183	0.31	0.09	0.096	0.03	0.78	24999
1184	26314	0.31	0.09	0.096	0.03	0.78	25130
1184	26320	0.31	0.09	0.096	0.03	0.78	25136
1184	26362	0.31	0.09	0.096	0.03	0.78	25178
1184	26733	0.31	0.09	0.096	0.03	0.78	25549
1184	26822	0.31	0.09	0.096	0.03	0.78	25638
1184	26965	0.31	0.09	0.096	0.03	0.78	25781
1184	28320	0.31	0.09	0.096	0.03	0.78	27136
1218	7548	0.31	0.09	0.096	0.03	0.78	6330
1218	7995	0.31	0.09	0.096	0.03	0.78	6777
1218	8580	0.31	0.09	0.096	0.03	0.78	7362
1218	10083	0.31	0.09	0.096	0.03	0.78	8865
1218	10242	0.31	0.09	0.096	0.03	0.78	9024
1218	10326	0.31	0.09	0.096	0.03	0.78	9108
1218	10375	0.31	0.09	0.096	0.03	0.78	9157
1218	10698	0.31	0.09	0.096	0.03	0.78	9480
1218	11193	0.31	0.09	0.096	0.03	0.78	9975
1218	12351	0.31	0.09	0.096	0.03	0.78	11133
1218	16097	0.31	0.09	0.096	0.03	0.78	14879
1218	16232	0.31	0.09	0.096	0.03	0.78	15014
1218	16358	0.31	0.09	0.096	0.03	0.78	15140
1218	16490	0.31	0.09	0.096	0.03	0.78	15272
1218	16646	0.31	0.09	0.096	0.03	0.78	15428
1218	17171	0.31	0.09	0.096	0.03	0.78	15953
1218	17730	0.31	0.09	0.096	0.03	0.78	16512
1218	17930	0.31	0.09	0.096	0.03	0.78	16712
1218	18074	0.31	0.09	0.096	0.03	0.78	16856
1218	18920	0.31	0.09	0.096	0.03	0.78	17702
1218	20654	0.31	0.09	0.096	0.03	0.78	19436
1218	21224	0.31	0.09	0.096	0.03	0.78	20006
1218	22335	0.31	0.09	0.096	0.03	0.78	21117
1218	23052	0.31	0.09	0.096	0.03	0.78	21834
1218	23073	0.31	0.09	0.096	0.03	0.78	21855
1218	23294	0.31	0.09	0.096	0.03	0.78	22076
1218	25206	0.31	0.09	0.096	0.03	0.78	23988
1218	25693	0.31	0.09	0.096	0.03	0.78	24475
1218	26102	0.31	0.09	0.096	0.03	0.78	24884
1218	26161	0.31	0.09	0.096	0.03	0.78	24943
1218	26183	0.31	0.09	0.096	0.03	0.78	24965
1218	26314	0.31	0.09	0.096	0.03	0.78	25096
1218	26320	0.31	0.09	0.096	0.03	0.78	25102
1218	26362	0.31	0.09	0.096	0.03	0.78	25144
1218	26733	0.31	0.09	0.096	0.03	0.78	25515
1218	26822	0.31	0.09	0.096	0.03	0.78	25604
1218	26965	0.31	0.09	0.096	0.03	0.78	25747
1218	28320	0.31	0.09	0.096	0.03	0.78	27102
1353	7548	0.31	0.09	0.096	0.03	0.78	6195
1353	7995	0.31	0.09	0.096	0.03	0.78	6642
1353	8580	0.31	0.09	0.096	0.03	0.78	7227
1353	10083	0.31	0.09	0.096	0.03	0.78	8730
1353	10242	0.31	0.09	0.096	0.03	0.78	8889
1353	10326	0.31	0.09	0.096	0.03	0.78	8973
1353	10375	0.31	0.09	0.096	0.03	0.78	9022
1353	10698	0.31	0.09	0.096	0.03	0.78	9345
1353	11193	0.31	0.09	0.096	0.03	0.78	9840
1353	12351	0.31	0.09	0.096	0.03	0.78	10998
1353	16097	0.31	0.09	0.096	0.03	0.78	14744
1353	16232	0.31	0.09	0.096	0.03	0.78	14879
1353	16358	0.31	0.09	0.096	0.03	0.78	15005
1353	16490	0.31	0.09	0.096	0.03	0.78	15137
1353	16646	0.31	0.09	0.096	0.03	0.78	15293
1353	17171	0.31	0.09	0.096	0.03	0.78	15818
1353	17730	0.31	0.09	0.096	0.03	0.78	16377
1353	17930	0.31	0.09	0.096	0.03	0.78	16577
1353	18074	0.31	0.09	0.096	0.03	0.78	16721
1353	18920	0.31	0.09	0.096	0.03	0.78	17567
1353	20654	0.31	0.09	0.096	0.03	0.78	19301
1353	21224	0.31	0.09	0.096	0.03	0.78	19871
1353	22335	0.31	0.09	0.096	0.03	0.78	20982
1353	23052	0.31	0.09	0.096	0.03	0.78	21699
1353	23073	0.31	0.09	0.096	0.03	0.78	21720
1353	23294	0.31	0.09	0.096	0.03	0.78	21941
1353	25206	0.31	0.09	0.096	0.03	0.78	23853
1353	25693	0.31	0.09	0.096	0.03	0.78	24340
1353	26102	0.31	0.09	0.096	0.03	0.78	24749
1353	26161	0.31	0.09	0.096	0.03	0.78	24808
1353	26183	0.31	0.09	0.096	0.03	0.78	24830
1353	26314	0.31	0.09	0.096	0.03	0.78	24961
1353	26320	0.31	0.09	0.096	0.03	0.78	24967
1353	26362	0.31	0.09	0.096	0.03	0.78	25009
1353	26733	0.31	0.09	0.096	0.03	0.78	25380
1353	26822	0.31	0.09	0.096	0.03	0.78	25469
1353	26965	0.31	0.09	0.096	0.03	0.78	25612
1353	28320	0.31	0.09	0.096	0.03	0.78	26967
1476	7548	0.31	0.09	0.096	0.03	0.78	6072
1476	7995	0.31	0.09	0.096	0.03	0.78	6519
1476	8580	0.31	0.09	0.096	0.03	0.78	7104
1476	10083	0.31	0.09	0.096	0.03	0.78	8607
1476	10242	0.31	0.09	0.096	0.03	0.78	8766
1476	10326	0.31	0.09	0.096	0.03	0.78	8850
1476	10375	0.31	0.09	0.096	0.03	0.78	8899
1476	10698	0.31	0.09	0.096	0.03	0.78	9222
1476	11193	0.31	0.09	0.096	0.03	0.78	9717
1476	12351	0.31	0.09	0.096	0.03	0.78	10875
1476	16097	0.31	0.09	0.096	0.03	0.78	14621
1476	16232	0.31	0.09	0.096	0.03	0.78	14756
1476	16358	0.31	0.09	0.096	0.03	0.78	14882
1476	16490	0.31	0.09	0.096	0.03	0.78	15014
1476	16646	0.31	0.09	0.096	0.03	0.78	15170
1476	17171	0.31	0.09	0.096	0.03	0.78	15695
1476	17730	0.31	0.09	0.096	0.03	0.78	16254
1476	17930	0.31	0.09	0.096	0.03	0.78	16454
1476	18074	0.31	0.09	0.096	0.03	0.78	16598
1476	18920	0.31	0.09	0.096	0.03	0.78	17444
1476	20654	0.31	0.09	0.096	0.03	0.78	19178
1476	21224	0.31	0.09	0.096	0.03	0.78	19748
1476	22335	0.31	0.09	0.096	0.03	0.78	20859
1476	23052	0.31	0.09	0.096	0.03	0.78	21576
1476	23073	0.31	0.09	0.096	0.03	0.78	21597
1476	23294	0.31	0.09	0.096	0.03	0.78	21818
1476	25206	0.31	0.09	0.096	0.03	0.78	23730
1476	25693	0.31	0.09	0.096	0.03	0.78	24217
1476	26102	0.31	0.09	0.096	0.03	0.78	24626
1476	26161	0.31	0.09	0.096	0.03	0.78	24685
1476	26183	0.31	0.09	0.096	0.03	0.78	24707
1476	26314	0.31	0.09	0.096	0.03	0.78	24838
1476	26320	0.31	0.09	0.096	0.03	0.78	24844
1476	26362	0.31	0.09	0.096	0.03	0.78	24886
1476	26733	0.31	0.09	0.096	0.03	0.78	25257
1476	26822	0.31	0.09	0.096	0.03	0.78	25346
1476	26965	0.31	0.09	0.096	0.03	0.78	25489
1476	28320	0.31	0.09	0.096	0.03	0.78	26844
1542	7548	0.31	0.09	0.096	0.03	0.78	6006
1542	7995	0.31	0.09	0.096	0.03	0.78	6453
1542	8580	0.31	0.09	0.096	0.03	0.78	7038
1542	10083	0.31	0.09	0.096	0.03	0.78	8541
1542	10242	0.31	0.09	0.096	0.03	0.78	8700
1542	10326	0.31	0.09	0.096	0.03	0.78	8784
1542	10375	0.31	0.09	0.096	0.03	0.78	8833
1542	10698	0.31	0.09	0.096	0.03	0.78	9156
1542	11193	0.31	0.09	0.096	0.03	0.78	9651
1542	12351	0.31	0.09	0.096	0.03	0.78	10809
1542	16097	0.31	0.09	0.096	0.03	0.78	14555
1542	16232	0.31	0.09	0.096	0.03	0.78	14690
1542	16358	0.31	0.09	0.096	0.03	0.78	14816
1542	16490	0.31	0.09	0.096	0.03	0.78	14948
1542	16646	0.31	0.09	0.096	0.03	0.78	15104
1542	17171	0.31	0.09	0.096	0.03	0.78	15629
1542	17730	0.31	0.09	0.096	0.03	0.78	16188
1542	17930	0.31	0.09	0.096	0.03	0.78	16388
1542	18074	0.31	0.09	0.096	0.03	0.78	16532
1542	18920	0.31	0.09	0.096	0.03	0.78	17378
1542	20654	0.31	0.09	0.096	0.03	0.78	19112
1542	21224	0.31	0.09	0.096	0.03	0.78	19682
1542	22335	0.31	0.09	0.096	0.03	0.78	20793
1542	23052	0.31	0.09	0.096	0.03	0.78	21510
1542	23073	0.31	0.09	0.096	0.03	0.78	21531
1542	23294	0.31	0.09	0.096	0.03	0.78	21752
1542	25206	0.31	0.09	0.096	0.03	0.78	23664
1542	25693	0.31	0.09	0.096	0.03	0.78	24151
1542	26102	0.31	0.09	0.096	0.03	0.78	24560
1542	26161	0.31	0.09	0.096	0.03	0.78	24619
1542	26183	0.31	0.09	0.096	0.03	0.78	24641
1542	26314	0.31	0.09	0.096	0.03	0.78	24772
1542	26320	0.31	0.09	0.096	0.03	0.78	24778
1542	26362	0.31	0.09	0.096	0.03	0.78	24820
1542	26733	0.31	0.09	0.096	0.03	0.78	25191
1542	26822	0.31	0.09	0.096	0.03	0.78	25280
1542	26965	0.31	0.09	0.096	0.03	0.78	25423
1542	28320	0.31	0.09	0.096	0.03	0.78	26778
1560	7548	0.31	0.09	0.096	0.03	0.78	5988
1560	7995	0.31	0.09	0.096	0.03	0.78	6435
1560	8580	0.31	0.09	0.096	0.03	0.78	7020
1560	10083	0.31	0.09	0.096	0.03	0.78	8523
1560	10242	0.31	0.09	0.096	0.03	0.78	8682
1560	10326	0.31	0.09	0.096	0.03	0.78	8766
1560	10375	0.31	0.09	0.096	0.03	0.78	8815
1560	10698	0.31	0.09	0.096	0.03	0.78	9138
1560	11193	0.31	0.09	0.096	0.03	0.78	9633
1560	12351	0.31	0.09	0.096	0.03	0.78	10791
1560	16097	0.31	0.09	0.096	0.03	0.78	14537
1560	16232	0.31	0.09	0.096	0.03	0.78	14672
1560	16358	0.31	0.09	0.096	0.03	0.78	14798
1560	16490	0.31	0.09	0.096	0.03	0.78	14930
1560	16646	0.31	0.09	0.096	0.03	0.78	15086
1560	17171	0.31	0.09	0.096	0.03	0.78	15611
1560	17730	0.31	0.09	0.096	0.03	0.78	16170
1560	17930	0.31	0.09	0.096	0.03	0.78	16370
1560	18074	0.31	0.09	0.096	0.03	0.78	16514
1560	18920	0.31	0.09	0.096	0.03	0.78	17360
1560	20654	0.31	0.09	0.096	0.03	0.78	19094
1560	21224	0.31	0.09	0.096	0.03	0.78	19664
1560	22335	0.31	0.09	0.096	0.03	0.78	20775
1560	23052	0.31	0.09	0.096	0.03	0.78	21492
1560	23073	0.31	0.09	0.096	0.03	0.78	21513
1560	23294	0.31	0.09	0.096	0.03	0.78	21734
1560	25206	0.31	0.09	0.096	0.03	0.78	23646
1560	25693	0.31	0.09	0.096	0.03	0.78	24133
1560	26102	0.31	0.09	0.096	0.03	0.78	24542
1560	26161	0.31	0.09	0.096	0.03	0.78	24601
1560	26183	0.31	0.09	0.096	0.03	0.78	24623
1560	26314	0.31	0.09	0.096	0.03	0.78	24754
1560	26320	0.31	0.09	0.096	0.03	0.78	24760
1560	26362	0.31	0.09	0.096	0.03	0.78	24802
1560	26733	0.31	0.09	0.096	0.03	0.78	25173
1560	26822	0.31	0.09	0.096	0.03	0.78	25262
1560	26965	0.31	0.09	0.096	0.03	0.78	25405
1560	28320	0.31	0.09	0.096	0.03	0.78	26760
1581	7548	0.31	0.09	0.096	0.03	0.78	5967
1581	7995	0.31	0.09	0.096	0.03	0.78	6414
1581	8580	0.31	0.09	0.096	0.03	0.78	6999
1581	10083	0.31	0.09	0.096	0.03	0.78	8502
1581	10242	0.31	0.09	0.096	0.03	0.78	8661
1581	10326	0.31	0.09	0.096	0.03	0.78	8745
1581	10375	0.31	0.09	0.096	0.03	0.78	8794
1581	10698	0.31	0.09	0.096	0.03	0.78	9117
1581	11193	0.31	0.09	0.096	0.03	0.78	9612
1581	12351	0.31	0.09	0.096	0.03	0.78	10770
1581	16097	0.31	0.09	0.096	0.03	0.78	14516
1581	16232	0.31	0.09	0.096	0.03	0.78	14651
1581	16358	0.31	0.09	0.096	0.03	0.78	14777
1581	16490	0.31	0.09	0.096	0.03	0.78	14909
1581	16646	0.31	0.09	0.096	0.03	0.78	15065
1581	17171	0.31	0.09	0.096	0.03	0.78	15590
1581	17730	0.31	0.09	0.096	0.03	0.78	16149
1581	17930	0.31	0.09	0.096	0.03	0.78	16349
1581	18074	0.31	0.09	0.096	0.03	0.78	16493
1581	18920	0.31	0.09	0.096	0.03	0.78	17339
1581	20654	0.31	0.09	0.096	0.03	0.78	19073
1581	21224	0.31	0.09	0.096	0.03	0.78	19643
1581	22335	0.31	0.09	0.096	0.03	0.78	20754
1581	23052	0.31	0.09	0.096	0.03	0.78	21471
1581	23073	0.31	0.09	0.096	0.03	0.78	21492
1581	23294	0.31	0.09	0.096	0.03	0.78	21713
1581	25206	0.31	0.09	0.096	0.03	0.78	23625
1581	25693	0.31	0.09	0.096	0.03	0.78	24112
1581	26102	0.31	0.09	0.096	0.03	0.78	24521
1581	26161	0.31	0.09	0.096	0.03	0.78	24580
1581	26183	0.31	0.09	0.096	0.03	0.78	24602
1581	26314	0.31	0.09	0.096	0.03	0.78	24733
1581	26320	0.31	0.09	0.096	0.03	0.78	24739
1581	26362	0.31	0.09	0.096	0.03	0.78	24781
1581	26733	0.31	0.09	0.096	0.03	0.78	25152
1581	26822	0.31	0.09	0.096	0.03	0.78	25241
1581	26965	0.31	0.09	0.096	0.03	0.78	25384
1581	28320	0.31	0.09	0.096	0.03	0.78	26739
1638	7548	0.31	0.09	0.096	0.03	0.78	5910
1638	7995	0.31	0.09	0.096	0.03	0.78	6357
1638	8580	0.31	0.09	0.096	0.03	0.78	6942
1638	10083	0.31	0.09	0.096	0.03	0.78	8445
1638	10242	0.31	0.09	0.096	0.03	0.78	8604
1638	10326	0.31	0.09	0.096	0.03	0.78	8688
1638	10375	0.31	0.09	0.096	0.03	0.78	8737
1638	10698	0.31	0.09	0.096	0.03	0.78	9060
1638	11193	0.31	0.09	0.096	0.03	0.78	9555
1638	12351	0.31	0.09	0.096	0.03	0.78	10713
1638	16097	0.31	0.09	0.096	0.03	0.78	14459
1638	16232	0.31	0.09	0.096	0.03	0.78	14594
1638	16358	0.31	0.09	0.096	0.03	0.78	14720
1638	16490	0.31	0.09	0.096	0.03	0.78	14852
1638	16646	0.31	0.09	0.096	0.03	0.78	15008
1638	17171	0.31	0.09	0.096	0.03	0.78	15533
1638	17730	0.31	0.09	0.096	0.03	0.78	16092
1638	17930	0.31	0.09	0.096	0.03	0.78	16292
1638	18074	0.31	0.09	0.096	0.03	0.78	16436
1638	18920	0.31	0.09	0.096	0.03	0.78	17282
1638	20654	0.31	0.09	0.096	0.03	0.78	19016
1638	21224	0.31	0.09	0.096	0.03	0.78	19586
1638	22335	0.31	0.09	0.096	0.03	0.78	20697
1638	23052	0.31	0.09	0.096	0.03	0.78	21414
1638	23073	0.31	0.09	0.096	0.03	0.78	21435
1638	23294	0.31	0.09	0.096	0.03	0.78	21656
1638	25206	0.31	0.09	0.096	0.03	0.78	23568
1638	25693	0.31	0.09	0.096	0.03	0.78	24055
1638	26102	0.31	0.09	0.096	0.03	0.78	24464
1638	26161	0.31	0.09	0.096	0.03	0.78	24523
1638	26183	0.31	0.09	0.096	0.03	0.78	24545
1638	26314	0.31	0.09	0.096	0.03	0.78	24676
1638	26320	0.31	0.09	0.096	0.03	0.78	24682
1638	26362	0.31	0.09	0.096	0.03	0.78	24724
1638	26733	0.31	0.09	0.096	0.03	0.78	25095
1638	26822	0.31	0.09	0.096	0.03	0.78	25184
1638	26965	0.31	0.09	0.096	0.03	0.78	25327
1638	28320	0.31	0.09	0.096	0.03	0.78	26682
1683	7548	0.31	0.09	0.096	0.03	0.78	5865
1683	7995	0.31	0.09	0.096	0.03	0.78	6312
1683	8580	0.31	0.09	0.096	0.03	0.78	6897
1683	10083	0.31	0.09	0.096	0.03	0.78	8400
1683	10242	0.31	0.09	0.096	0.03	0.78	8559
1683	10326	0.31	0.09	0.096	0.03	0.78	8643
1683	10375	0.31	0.09	0.096	0.03	0.78	8692
1683	10698	0.31	0.09	0.096	0.03	0.78	9015
1683	11193	0.31	0.09	0.096	0.03	0.78	9510
1683	12351	0.31	0.09	0.096	0.03	0.78	10668
1683	16097	0.31	0.09	0.096	0.03	0.78	14414
1683	16232	0.31	0.09	0.096	0.03	0.78	14549
1683	16358	0.31	0.09	0.096	0.03	0.78	14675
1683	16490	0.31	0.09	0.096	0.03	0.78	14807
1683	16646	0.31	0.09	0.096	0.03	0.78	14963
1683	17171	0.31	0.09	0.096	0.03	0.78	15488
1683	17730	0.31	0.09	0.096	0.03	0.78	16047
1683	17930	0.31	0.09	0.096	0.03	0.78	16247
1683	18074	0.31	0.09	0.096	0.03	0.78	16391
1683	18920	0.31	0.09	0.096	0.03	0.78	17237
1683	20654	0.31	0.09	0.096	0.03	0.78	18971
1683	21224	0.31	0.09	0.096	0.03	0.78	19541
1683	22335	0.31	0.09	0.096	0.03	0.78	20652
1683	23052	0.31	0.09	0.096	0.03	0.78	21369
1683	23073	0.31	0.09	0.096	0.03	0.78	21390
1683	23294	0.31	0.09	0.096	0.03	0.78	21611
1683	25206	0.31	0.09	0.096	0.03	0.78	23523
1683	25693	0.31	0.09	0.096	0.03	0.78	24010
1683	26102	0.31	0.09	0.096	0.03	0.78	24419
1683	26161	0.31	0.09	0.096	0.03	0.78	24478
1683	26183	0.31	0.09	0.096	0.03	0.78	24500
1683	26314	0.31	0.09	0.096	0.03	0.78	24631
1683	26320	0.31	0.09	0.096	0.03	0.78	24637
1683	26362	0.31	0.09	0.096	0.03	0.78	24679
1683	26733	0.31	0.09	0.096	0.03	0.78	25050
1683	26822	0.31	0.09	0.096	0.03	0.78	25139
1683	26965	0.31	0.09	0.096	0.03	0.78	25282
1683	28320	0.31	0.09	0.096	0.03	0.78	26637
1779	7548	0.31	0.09	0.096	0.03	0.78	5769
1779	7995	0.31	0.09	0.096	0.03	0.78	6216
1779	8580	0.31	0.09	0.096	0.03	0.78	6801
1779	10083	0.31	0.09	0.096	0.03	0.78	8304
1779	10242	0.31	0.09	0.096	0.03	0.78	8463
1779	10326	0.31	0.09	0.096	0.03	0.78	8547
1779	10375	0.31	0.09	0.096	0.03	0.78	8596
1779	10698	0.31	0.09	0.096	0.03	0.78	8919
1779	11193	0.31	0.09	0.096	0.03	0.78	9414
1779	12351	0.31	0.09	0.096	0.03	0.78	10572
1779	16097	0.31	0.09	0.096	0.03	0.78	14318
1779	16232	0.31	0.09	0.096	0.03	0.78	14453
1779	16358	0.31	0.09	0.096	0.03	0.78	14579
1779	16490	0.31	0.09	0.096	0.03	0.78	14711
1779	16646	0.31	0.09	0.096	0.03	0.78	14867
1779	17171	0.31	0.09	0.096	0.03	0.78	15392
1779	17730	0.31	0.09	0.096	0.03	0.78	15951
1779	17930	0.31	0.09	0.096	0.03	0.78	16151
1779	18074	0.31	0.09	0.096	0.03	0.78	16295
1779	18920	0.31	0.09	0.096	0.03	0.78	17141
1779	20654	0.31	0.09	0.096	0.03	0.78	18875
1779	21224	0.31	0.09	0.096	0.03	0.78	19445
1779	22335	0.31	0.09	0.096	0.03	0.78	20556
1779	23052	0.31	0.09	0.096	0.03	0.78	21273
1779	23073	0.31	0.09	0.096	0.03	0.78	21294
1779	23294	0.31	0.09	0.096	0.03	0.78	21515
1779	25206	0.31	0.09	0.096	0.03	0.78	23427
1779	25693	0.31	0.09	0.096	0.03	0.78	23914
1779	26102	0.31	0.09	0.096	0.03	0.78	24323
1779	26161	0.31	0.09	0.096	0.03	0.78	24382
1779	26183	0.31	0.09	0.096	0.03	0.78	24404
1779	26314	0.31	0.09	0.096	0.03	0.78	24535
1779	26320	0.31	0.09	0.096	0.03	0.78	24541
1779	26362	0.31	0.09	0.096	0.03	0.78	24583
1779	26733	0.31	0.09	0.096	0.03	0.78	24954
1779	26822	0.31	0.09	0.096	0.03	0.78	25043
1779	26965	0.31	0.09	0.096	0.03	0.78	25186
1779	28320	0.31	0.09	0.096	0.03	0.78	26541
1818	7548	0.31	0.09	0.096	0.03	0.78	5730
1818	7995	0.31	0.09	0.096	0.03	0.78	6177
1818	8580	0.31	0.09	0.096	0.03	0.78	6762
1818	10083	0.31	0.09	0.096	0.03	0.78	8265
1818	10242	0.31	0.09	0.096	0.03	0.78	8424
1818	10326	0.31	0.09	0.096	0.03	0.78	8508
1818	10375	0.31	0.09	0.096	0.03	0.78	8557
1818	10698	0.31	0.09	0.096	0.03	0.78	8880
1818	11193	0.31	0.09	0.096	0.03	0.78	9375
1818	12351	0.31	0.09	0.096	0.03	0.78	10533
1818	16097	0.31	0.09	0.096	0.03	0.78	14279
1818	16232	0.31	0.09	0.096	0.03	0.78	14414
1818	16358	0.31	0.09	0.096	0.03	0.78	14540
1818	16490	0.31	0.09	0.096	0.03	0.78	14672
1818	16646	0.31	0.09	0.096	0.03	0.78	14828
1818	17171	0.31	0.09	0.096	0.03	0.78	15353
1818	17730	0.31	0.09	0.096	0.03	0.78	15912
1818	17930	0.31	0.09	0.096	0.03	0.78	16112
1818	18074	0.31	0.09	0.096	0.03	0.78	16256
1818	18920	0.31	0.09	0.096	0.03	0.78	17102
1818	20654	0.31	0.09	0.096	0.03	0.78	18836
1818	21224	0.31	0.09	0.096	0.03	0.78	19406
1818	22335	0.31	0.09	0.096	0.03	0.78	20517
1818	23052	0.31	0.09	0.096	0.03	0.78	21234
1818	23073	0.31	0.09	0.096	0.03	0.78	21255
1818	23294	0.31	0.09	0.096	0.03	0.78	21476
1818	25206	0.31	0.09	0.096	0.03	0.78	23388
1818	25693	0.31	0.09	0.096	0.03	0.78	23875
1818	26102	0.31	0.09	0.096	0.03	0.78	24284
1818	26161	0.31	0.09	0.096	0.03	0.78	24343
1818	26183	0.31	0.09	0.096	0.03	0.78	24365
1818	26314	0.31	0.09	0.096	0.03	0.78	24496
1818	26320	0.31	0.09	0.096	0.03	0.78	24502
1818	26362	0.31	0.09	0.096	0.03	0.78	24544
1818	26733	0.31	0.09	0.096	0.03	0.78	24915
1818	26822	0.31	0.09	0.096	0.03	0.78	25004
1818	26965	0.31	0.09	0.096	0.03	0.78	25147
1818	28320	0.31	0.09	0.096	0.03	0.78	26502
1821	7548	0.31	0.09	0.096	0.03	0.78	5727
1821	7995	0.31	0.09	0.096	0.03	0.78	6174
1821	8580	0.31	0.09	0.096	0.03	0.78	6759
1821	10083	0.31	0.09	0.096	0.03	0.78	8262
1821	10242	0.31	0.09	0.096	0.03	0.78	8421
1821	10326	0.31	0.09	0.096	0.03	0.78	8505
1821	10375	0.31	0.09	0.096	0.03	0.78	8554
1821	10698	0.31	0.09	0.096	0.03	0.78	8877
1821	11193	0.31	0.09	0.096	0.03	0.78	9372
1821	12351	0.31	0.09	0.096	0.03	0.78	10530
1821	16097	0.31	0.09	0.096	0.03	0.78	14276
1821	16232	0.31	0.09	0.096	0.03	0.78	14411
1821	16358	0.31	0.09	0.096	0.03	0.78	14537
1821	16490	0.31	0.09	0.096	0.03	0.78	14669
1821	16646	0.31	0.09	0.096	0.03	0.78	14825
1821	17171	0.31	0.09	0.096	0.03	0.78	15350
1821	17730	0.31	0.09	0.096	0.03	0.78	15909
1821	17930	0.31	0.09	0.096	0.03	0.78	16109
1821	18074	0.31	0.09	0.096	0.03	0.78	16253
1821	18920	0.31	0.09	0.096	0.03	0.78	17099
1821	20654	0.31	0.09	0.096	0.03	0.78	18833
1821	21224	0.31	0.09	0.096	0.03	0.78	19403
1821	22335	0.31	0.09	0.096	0.03	0.78	20514
1821	23052	0.31	0.09	0.096	0.03	0.78	21231
1821	23073	0.31	0.09	0.096	0.03	0.78	21252
1821	23294	0.31	0.09	0.096	0.03	0.78	21473
1821	25206	0.31	0.09	0.096	0.03	0.78	23385
1821	25693	0.31	0.09	0.096	0.03	0.78	23872
1821	26102	0.31	0.09	0.096	0.03	0.78	24281
1821	26161	0.31	0.09	0.096	0.03	0.78	24340
1821	26183	0.31	0.09	0.096	0.03	0.78	24362
1821	26314	0.31	0.09	0.096	0.03	0.78	24493
1821	26320	0.31	0.09	0.096	0.03	0.78	24499
1821	26362	0.31	0.09	0.096	0.03	0.78	24541
1821	26733	0.31	0.09	0.096	0.03	0.78	24912
1821	26822	0.31	0.09	0.096	0.03	0.78	25001
1821	26965	0.31	0.09	0.096	0.03	0.78	25144
1821	28320	0.31	0.09	0.096	0.03	0.78	26499
1863	7548	0.31	0.09	0.096	0.03	0.78	5685
1863	7995	0.31	0.09	0.096	0.03	0.78	6132
1863	8580	0.31	0.09	0.096	0.03	0.78	6717
1863	10083	0.31	0.09	0.096	0.03	0.78	8220
1863	10242	0.31	0.09	0.096	0.03	0.78	8379
1863	10326	0.31	0.09	0.096	0.03	0.78	8463
1863	10375	0.31	0.09	0.096	0.03	0.78	8512
1863	10698	0.31	0.09	0.096	0.03	0.78	8835
1863	11193	0.31	0.09	0.096	0.03	0.78	9330
1863	12351	0.31	0.09	0.096	0.03	0.78	10488
1863	16097	0.31	0.09	0.096	0.03	0.78	14234
1863	16232	0.31	0.09	0.096	0.03	0.78	14369
1863	16358	0.31	0.09	0.096	0.03	0.78	14495
1863	16490	0.31	0.09	0.096	0.03	0.78	14627
1863	16646	0.31	0.09	0.096	0.03	0.78	14783
1863	17171	0.31	0.09	0.096	0.03	0.78	15308
1863	17730	0.31	0.09	0.096	0.03	0.78	15867
1863	17930	0.31	0.09	0.096	0.03	0.78	16067
1863	18074	0.31	0.09	0.096	0.03	0.78	16211
1863	18920	0.31	0.09	0.096	0.03	0.78	17057
1863	20654	0.31	0.09	0.096	0.03	0.78	18791
1863	21224	0.31	0.09	0.096	0.03	0.78	19361
1863	22335	0.31	0.09	0.096	0.03	0.78	20472
1863	23052	0.31	0.09	0.096	0.03	0.78	21189
1863	23073	0.31	0.09	0.096	0.03	0.78	21210
1863	23294	0.31	0.09	0.096	0.03	0.78	21431
1863	25206	0.31	0.09	0.096	0.03	0.78	23343
1863	25693	0.31	0.09	0.096	0.03	0.78	23830
1863	26102	0.31	0.09	0.096	0.03	0.78	24239
1863	26161	0.31	0.09	0.096	0.03	0.78	24298
1863	26183	0.31	0.09	0.096	0.03	0.78	24320
1863	26314	0.31	0.09	0.096	0.03	0.78	24451
1863	26320	0.31	0.09	0.096	0.03	0.78	24457
1863	26362	0.31	0.09	0.096	0.03	0.78	24499
1863	26733	0.31	0.09	0.096	0.03	0.78	24870
1863	26822	0.31	0.09	0.096	0.03	0.78	24959
1863	26965	0.31	0.09	0.096	0.03	0.78	25102
1863	28320	0.31	0.09	0.096	0.03	0.78	26457
2001	7548	0.31	0.09	0.096	0.03	0.78	5547
2001	7995	0.31	0.09	0.096	0.03	0.78	5994
2001	8580	0.31	0.09	0.096	0.03	0.78	6579
2001	10083	0.31	0.09	0.096	0.03	0.78	8082
2001	10242	0.31	0.09	0.096	0.03	0.78	8241
2001	10326	0.31	0.09	0.096	0.03	0.78	8325
2001	10375	0.31	0.09	0.096	0.03	0.78	8374
2001	10698	0.31	0.09	0.096	0.03	0.78	8697
2001	11193	0.31	0.09	0.096	0.03	0.78	9192
2001	12351	0.31	0.09	0.096	0.03	0.78	10350
2001	16097	0.31	0.09	0.096	0.03	0.78	14096
2001	16232	0.31	0.09	0.096	0.03	0.78	14231
2001	16358	0.31	0.09	0.096	0.03	0.78	14357
2001	16490	0.31	0.09	0.096	0.03	0.78	14489
2001	16646	0.31	0.09	0.096	0.03	0.78	14645
2001	17171	0.31	0.09	0.096	0.03	0.78	15170
2001	17730	0.31	0.09	0.096	0.03	0.78	15729
2001	17930	0.31	0.09	0.096	0.03	0.78	15929
2001	18074	0.31	0.09	0.096	0.03	0.78	16073
2001	18920	0.31	0.09	0.096	0.03	0.78	16919
2001	20654	0.31	0.09	0.096	0.03	0.78	18653
2001	21224	0.31	0.09	0.096	0.03	0.78	19223
2001	22335	0.31	0.09	0.096	0.03	0.78	20334
2001	23052	0.31	0.09	0.096	0.03	0.78	21051
2001	23073	0.31	0.09	0.096	0.03	0.78	21072
2001	23294	0.31	0.09	0.096	0.03	0.78	21293
2001	25206	0.31	0.09	0.096	0.03	0.78	23205
2001	25693	0.31	0.09	0.096	0.03	0.78	23692
2001	26102	0.31	0.09	0.096	0.03	0.78	24101
2001	26161	0.31	0.09	0.096	0.03	0.78	24160
2001	26183	0.31	0.09	0.096	0.03	0.78	24182
2001	26314	0.31	0.09	0.096	0.03	0.78	24313
2001	26320	0.31	0.09	0.096	0.03	0.78	24319
2001	26362	0.31	0.09	0.096	0.03	0.78	24361
2001	26733	0.31	0.09	0.096	0.03	0.78	24732
2001	26822	0.31	0.09	0.096	0.03	0.78	24821
2001	26965	0.31	0.09	0.096	0.03	0.78	24964
2001	28320	0.31	0.09	0.096	0.03	0.78	26319
2040	7548	0.31	0.09	0.096	0.03	0.78	5508
2040	7995	0.31	0.09	0.096	0.03	0.78	5955
2040	8580	0.31	0.09	0.096	0.03	0.78	6540
2040	10083	0.31	0.09	0.096	0.03	0.78	8043
2040	10242	0.31	0.09	0.096	0.03	0.78	8202
2040	10326	0.31	0.09	0.096	0.03	0.78	8286
2040	10375	0.31	0.09	0.096	0.03	0.78	8335
2040	10698	0.31	0.09	0.096	0.03	0.78	8658
2040	11193	0.31	0.09	0.096	0.03	0.78	9153
2040	12351	0.31	0.09	0.096	0.03	0.78	10311
2040	16097	0.31	0.09	0.096	0.03	0.78	14057
2040	16232	0.31	0.09	0.096	0.03	0.78	14192
2040	16358	0.31	0.09	0.096	0.03	0.78	14318
2040	16490	0.31	0.09	0.096	0.03	0.78	14450
2040	16646	0.31	0.09	0.096	0.03	0.78	14606
2040	17171	0.31	0.09	0.096	0.03	0.78	15131
2040	17730	0.31	0.09	0.096	0.03	0.78	15690
2040	17930	0.31	0.09	0.096	0.03	0.78	15890
2040	18074	0.31	0.09	0.096	0.03	0.78	16034
2040	18920	0.31	0.09	0.096	0.03	0.78	16880
2040	20654	0.31	0.09	0.096	0.03	0.78	18614
2040	21224	0.31	0.09	0.096	0.03	0.78	19184
2040	22335	0.31	0.09	0.096	0.03	0.78	20295
2040	23052	0.31	0.09	0.096	0.03	0.78	21012
2040	23073	0.31	0.09	0.096	0.03	0.78	21033
2040	23294	0.31	0.09	0.096	0.03	0.78	21254
2040	25206	0.31	0.09	0.096	0.03	0.78	23166
2040	25693	0.31	0.09	0.096	0.03	0.78	23653
2040	26102	0.31	0.09	0.096	0.03	0.78	24062
2040	26161	0.31	0.09	0.096	0.03	0.78	24121
2040	26183	0.31	0.09	0.096	0.03	0.78	24143
2040	26314	0.31	0.09	0.096	0.03	0.78	24274
2040	26320	0.31	0.09	0.096	0.03	0.78	24280
2040	26362	0.31	0.09	0.096	0.03	0.78	24322
2040	26733	0.31	0.09	0.096	0.03	0.78	24693
2040	26822	0.31	0.09	0.096	0.03	0.78	24782
2040	26965	0.31	0.09	0.096	0.03	0.78	24925
2040	28320	0.31	0.09	0.096	0.03	0.78	26280
2052	7548	0.31	0.09	0.096	0.03	0.78	5496
2052	7995	0.31	0.09	0.096	0.03	0.78	5943
2052	8580	0.31	0.09	0.096	0.03	0.78	6528
2052	10083	0.31	0.09	0.096	0.03	0.78	8031
2052	10242	0.31	0.09	0.096	0.03	0.78	8190
2052	10326	0.31	0.09	0.096	0.03	0.78	8274
2052	10375	0.31	0.09	0.096	0.03	0.78	8323
2052	10698	0.31	0.09	0.096	0.03	0.78	8646
2052	11193	0.31	0.09	0.096	0.03	0.78	9141
2052	12351	0.31	0.09	0.096	0.03	0.78	10299
2052	16097	0.31	0.09	0.096	0.03	0.78	14045
2052	16232	0.31	0.09	0.096	0.03	0.78	14180
2052	16358	0.31	0.09	0.096	0.03	0.78	14306
2052	16490	0.31	0.09	0.096	0.03	0.78	14438
2052	16646	0.31	0.09	0.096	0.03	0.78	14594
2052	17171	0.31	0.09	0.096	0.03	0.78	15119
2052	17730	0.31	0.09	0.096	0.03	0.78	15678
2052	17930	0.31	0.09	0.096	0.03	0.78	15878
2052	18074	0.31	0.09	0.096	0.03	0.78	16022
2052	18920	0.31	0.09	0.096	0.03	0.78	16868
2052	20654	0.31	0.09	0.096	0.03	0.78	18602
2052	21224	0.31	0.09	0.096	0.03	0.78	19172
2052	22335	0.31	0.09	0.096	0.03	0.78	20283
2052	23052	0.31	0.09	0.096	0.03	0.78	21000
2052	23073	0.31	0.09	0.096	0.03	0.78	21021
2052	23294	0.31	0.09	0.096	0.03	0.78	21242
2052	25206	0.31	0.09	0.096	0.03	0.78	23154
2052	25693	0.31	0.09	0.096	0.03	0.78	23641
2052	26102	0.31	0.09	0.096	0.03	0.78	24050
2052	26161	0.31	0.09	0.096	0.03	0.78	24109
2052	26183	0.31	0.09	0.096	0.03	0.78	24131
2052	26314	0.31	0.09	0.096	0.03	0.78	24262
2052	26320	0.31	0.09	0.096	0.03	0.78	24268
2052	26362	0.31	0.09	0.096	0.03	0.78	24310
2052	26733	0.31	0.09	0.096	0.03	0.78	24681
2052	26822	0.31	0.09	0.096	0.03	0.78	24770
2052	26965	0.31	0.09	0.096	0.03	0.78	24913
2052	28320	0.31	0.09	0.096	0.03	0.78	26268
2076	7548	0.31	0.09	0.096	0.03	0.78	5472
2076	7995	0.31	0.09	0.096	0.03	0.78	5919
2076	8580	0.31	0.09	0.096	0.03	0.78	6504
2076	10083	0.31	0.09	0.096	0.03	0.78	8007
2076	10242	0.31	0.09	0.096	0.03	0.78	8166
2076	10326	0.31	0.09	0.096	0.03	0.78	8250
2076	10375	0.31	0.09	0.096	0.03	0.78	8299
2076	10698	0.31	0.09	0.096	0.03	0.78	8622
2076	11193	0.31	0.09	0.096	0.03	0.78	9117
2076	12351	0.31	0.09	0.096	0.03	0.78	10275
2076	16097	0.31	0.09	0.096	0.03	0.78	14021
2076	16232	0.31	0.09	0.096	0.03	0.78	14156
2076	16358	0.31	0.09	0.096	0.03	0.78	14282
2076	16490	0.31	0.09	0.096	0.03	0.78	14414
2076	16646	0.31	0.09	0.096	0.03	0.78	14570
2076	17171	0.31	0.09	0.096	0.03	0.78	15095
2076	17730	0.31	0.09	0.096	0.03	0.78	15654
2076	17930	0.31	0.09	0.096	0.03	0.78	15854
2076	18074	0.31	0.09	0.096	0.03	0.78	15998
2076	18920	0.31	0.09	0.096	0.03	0.78	16844
2076	20654	0.31	0.09	0.096	0.03	0.78	18578
2076	21224	0.31	0.09	0.096	0.03	0.78	19148
2076	22335	0.31	0.09	0.096	0.03	0.78	20259
2076	23052	0.31	0.09	0.096	0.03	0.78	20976
2076	23073	0.31	0.09	0.096	0.03	0.78	20997
2076	23294	0.31	0.09	0.096	0.03	0.78	21218
2076	25206	0.31	0.09	0.096	0.03	0.78	23130
2076	25693	0.31	0.09	0.096	0.03	0.78	23617
2076	26102	0.31	0.09	0.096	0.03	0.78	24026
2076	26161	0.31	0.09	0.096	0.03	0.78	24085
2076	26183	0.31	0.09	0.096	0.03	0.78	24107
2076	26314	0.31	0.09	0.096	0.03	0.78	24238
2076	26320	0.31	0.09	0.096	0.03	0.78	24244
2076	26362	0.31	0.09	0.096	0.03	0.78	24286
2076	26733	0.31	0.09	0.096	0.03	0.78	24657
2076	26822	0.31	0.09	0.096	0.03	0.78	24746
2076	26965	0.31	0.09	0.096	0.03	0.78	24889
2076	28320	0.31	0.09	0.096	0.03	0.78	26244
2177	7548	0.31	0.09	0.096	0.03	0.78	5371
2177	7995	0.31	0.09	0.096	0.03	0.78	5818
2177	8580	0.31	0.09	0.096	0.03	0.78	6403
2177	10083	0.31	0.09	0.096	0.03	0.78	7906
2177	10242	0.31	0.09	0.096	0.03	0.78	8065
2177	10326	0.31	0.09	0.096	0.03	0.78	8149
2177	10375	0.31	0.09	0.096	0.03	0.78	8198
2177	10698	0.31	0.09	0.096	0.03	0.78	8521
2177	11193	0.31	0.09	0.096	0.03	0.78	9016
2177	12351	0.31	0.09	0.096	0.03	0.78	10174
2177	16097	0.31	0.09	0.096	0.03	0.78	13920
2177	16232	0.31	0.09	0.096	0.03	0.78	14055
2177	16358	0.31	0.09	0.096	0.03	0.78	14181
2177	16490	0.31	0.09	0.096	0.03	0.78	14313
2177	16646	0.31	0.09	0.096	0.03	0.78	14469
2177	17171	0.31	0.09	0.096	0.03	0.78	14994
2177	17730	0.31	0.09	0.096	0.03	0.78	15553
2177	17930	0.31	0.09	0.096	0.03	0.78	15753
2177	18074	0.31	0.09	0.096	0.03	0.78	15897
2177	18920	0.31	0.09	0.096	0.03	0.78	16743
2177	20654	0.31	0.09	0.096	0.03	0.78	18477
2177	21224	0.31	0.09	0.096	0.03	0.78	19047
2177	22335	0.31	0.09	0.096	0.03	0.78	20158
2177	23052	0.31	0.09	0.096	0.03	0.78	20875
2177	23073	0.31	0.09	0.096	0.03	0.78	20896
2177	23294	0.31	0.09	0.096	0.03	0.78	21117
2177	25206	0.31	0.09	0.096	0.03	0.78	23029
2177	25693	0.31	0.09	0.096	0.03	0.78	23516
2177	26102	0.31	0.09	0.096	0.03	0.78	23925
2177	26161	0.31	0.09	0.096	0.03	0.78	23984
2177	26183	0.31	0.09	0.096	0.03	0.78	24006
2177	26314	0.31	0.09	0.096	0.03	0.78	24137
2177	26320	0.31	0.09	0.096	0.03	0.78	24143
2177	26362	0.31	0.09	0.096	0.03	0.78	24185
2177	26733	0.31	0.09	0.096	0.03	0.78	24556
2177	26822	0.31	0.09	0.096	0.03	0.78	24645
2177	26965	0.31	0.09	0.096	0.03	0.78	24788
2177	28320	0.31	0.09	0.096	0.03	0.78	26143
2190	7548	0.31	0.09	0.096	0.03	0.78	5358
2190	7995	0.31	0.09	0.096	0.03	0.78	5805
2190	8580	0.31	0.09	0.096	0.03	0.78	6390
2190	10083	0.31	0.09	0.096	0.03	0.78	7893
2190	10242	0.31	0.09	0.096	0.03	0.78	8052
2190	10326	0.31	0.09	0.096	0.03	0.78	8136
2190	10375	0.31	0.09	0.096	0.03	0.78	8185
2190	10698	0.31	0.09	0.096	0.03	0.78	8508
2190	11193	0.31	0.09	0.096	0.03	0.78	9003
2190	12351	0.31	0.09	0.096	0.03	0.78	10161
2190	16097	0.31	0.09	0.096	0.03	0.78	13907
2190	16232	0.31	0.09	0.096	0.03	0.78	14042
2190	16358	0.31	0.09	0.096	0.03	0.78	14168
2190	16490	0.31	0.09	0.096	0.03	0.78	14300
2190	16646	0.31	0.09	0.096	0.03	0.78	14456
2190	17171	0.31	0.09	0.096	0.03	0.78	14981
2190	17730	0.31	0.09	0.096	0.03	0.78	15540
2190	17930	0.31	0.09	0.096	0.03	0.78	15740
2190	18074	0.31	0.09	0.096	0.03	0.78	15884
2190	18920	0.31	0.09	0.096	0.03	0.78	16730
2190	20654	0.31	0.09	0.096	0.03	0.78	18464
2190	21224	0.31	0.09	0.096	0.03	0.78	19034
2190	22335	0.31	0.09	0.096	0.03	0.78	20145
2190	23052	0.31	0.09	0.096	0.03	0.78	20862
2190	23073	0.31	0.09	0.096	0.03	0.78	20883
2190	23294	0.31	0.09	0.096	0.03	0.78	21104
2190	25206	0.31	0.09	0.096	0.03	0.78	23016
2190	25693	0.31	0.09	0.096	0.03	0.78	23503
2190	26102	0.31	0.09	0.096	0.03	0.78	23912
2190	26161	0.31	0.09	0.096	0.03	0.78	23971
2190	26183	0.31	0.09	0.096	0.03	0.78	23993
2190	26314	0.31	0.09	0.096	0.03	0.78	24124
2190	26320	0.31	0.09	0.096	0.03	0.78	24130
2190	26362	0.31	0.09	0.096	0.03	0.78	24172
2190	26733	0.31	0.09	0.096	0.03	0.78	24543
2190	26822	0.31	0.09	0.096	0.03	0.78	24632
2190	26965	0.31	0.09	0.096	0.03	0.78	24775
2190	28320	0.31	0.09	0.096	0.03	0.78	26130
2569	7548	0.31	0.09	0.096	0.03	0.78	4979
2569	7995	0.31	0.09	0.096	0.03	0.78	5426
2569	8580	0.31	0.09	0.096	0.03	0.78	6011
2569	10083	0.31	0.09	0.096	0.03	0.78	7514
2569	10242	0.31	0.09	0.096	0.03	0.78	7673
2569	10326	0.31	0.09	0.096	0.03	0.78	7757
2569	10375	0.31	0.09	0.096	0.03	0.78	7806
2569	10698	0.31	0.09	0.096	0.03	0.78	8129
2569	11193	0.31	0.09	0.096	0.03	0.78	8624
2569	12351	0.31	0.09	0.096	0.03	0.78	9782
2569	16097	0.31	0.09	0.096	0.03	0.78	13528
2569	16232	0.31	0.09	0.096	0.03	0.78	13663
2569	16358	0.31	0.09	0.096	0.03	0.78	13789
2569	16490	0.31	0.09	0.096	0.03	0.78	13921
2569	16646	0.31	0.09	0.096	0.03	0.78	14077
2569	17171	0.31	0.09	0.096	0.03	0.78	14602
2569	17730	0.31	0.09	0.096	0.03	0.78	15161
2569	17930	0.31	0.09	0.096	0.03	0.78	15361
2569	18074	0.31	0.09	0.096	0.03	0.78	15505
2569	18920	0.31	0.09	0.096	0.03	0.78	16351
2569	20654	0.31	0.09	0.096	0.03	0.78	18085
2569	21224	0.31	0.09	0.096	0.03	0.78	18655
2569	22335	0.31	0.09	0.096	0.03	0.78	19766
2569	23052	0.31	0.09	0.096	0.03	0.78	20483
2569	23073	0.31	0.09	0.096	0.03	0.78	20504
2569	23294	0.31	0.09	0.096	0.03	0.78	20725
2569	25206	0.31	0.09	0.096	0.03	0.78	22637
2569	25693	0.31	0.09	0.096	0.03	0.78	23124
2569	26102	0.31	0.09	0.096	0.03	0.78	23533
2569	26161	0.31	0.09	0.096	0.03	0.78	23592
2569	26183	0.31	0.09	0.096	0.03	0.78	23614
2569	26314	0.31	0.09	0.096	0.03	0.78	23745
2569	26320	0.31	0.09	0.096	0.03	0.78	23751
2569	26362	0.31	0.09	0.096	0.03	0.78	23793
2569	26733	0.31	0.09	0.096	0.03	0.78	24164
2569	26822	0.31	0.09	0.096	0.03	0.78	24253
2569	26965	0.31	0.09	0.096	0.03	0.78	24396
2569	28320	0.31	0.09	0.096	0.03	0.78	25751
2716	7548	0.31	0.09	0.096	0.03	0.78	4832
2716	7995	0.31	0.09	0.096	0.03	0.78	5279
2716	8580	0.31	0.09	0.096	0.03	0.78	5864
2716	10083	0.31	0.09	0.096	0.03	0.78	7367
2716	10242	0.31	0.09	0.096	0.03	0.78	7526
2716	10326	0.31	0.09	0.096	0.03	0.78	7610
2716	10375	0.31	0.09	0.096	0.03	0.78	7659
2716	10698	0.31	0.09	0.096	0.03	0.78	7982
2716	11193	0.31	0.09	0.096	0.03	0.78	8477
2716	12351	0.31	0.09	0.096	0.03	0.78	9635
2716	16097	0.31	0.09	0.096	0.03	0.78	13381
2716	16232	0.31	0.09	0.096	0.03	0.78	13516
2716	16358	0.31	0.09	0.096	0.03	0.78	13642
2716	16490	0.31	0.09	0.096	0.03	0.78	13774
2716	16646	0.31	0.09	0.096	0.03	0.78	13930
2716	17171	0.31	0.09	0.096	0.03	0.78	14455
2716	17730	0.31	0.09	0.096	0.03	0.78	15014
2716	17930	0.31	0.09	0.096	0.03	0.78	15214
2716	18074	0.31	0.09	0.096	0.03	0.78	15358
2716	18920	0.31	0.09	0.096	0.03	0.78	16204
2716	20654	0.31	0.09	0.096	0.03	0.78	17938
2716	21224	0.31	0.09	0.096	0.03	0.78	18508
2716	22335	0.31	0.09	0.096	0.03	0.78	19619
2716	23052	0.31	0.09	0.096	0.03	0.78	20336
2716	23073	0.31	0.09	0.096	0.03	0.78	20357
2716	23294	0.31	0.09	0.096	0.03	0.78	20578
2716	25206	0.31	0.09	0.096	0.03	0.78	22490
2716	25693	0.31	0.09	0.096	0.03	0.78	22977
2716	26102	0.31	0.09	0.096	0.03	0.78	23386
2716	26161	0.31	0.09	0.096	0.03	0.78	23445
2716	26183	0.31	0.09	0.096	0.03	0.78	23467
2716	26314	0.31	0.09	0.096	0.03	0.78	23598
2716	26320	0.31	0.09	0.096	0.03	0.78	23604
2716	26362	0.31	0.09	0.096	0.03	0.78	23646
2716	26733	0.31	0.09	0.096	0.03	0.78	24017
2716	26822	0.31	0.09	0.096	0.03	0.78	24106
2716	26965	0.31	0.09	0.096	0.03	0.78	24249
2716	28320	0.31	0.09	0.096	0.03	0.78	25604
4681	7548	0.31	0.09	0.096	0.03	0.78	2867
4681	7995	0.31	0.09	0.096	0.03	0.78	3314
4681	8580	0.31	0.09	0.096	0.03	0.78	3899
4681	10083	0.31	0.09	0.096	0.03	0.78	5402
4681	10242	0.31	0.09	0.096	0.03	0.78	5561
4681	10326	0.31	0.09	0.096	0.03	0.78	5645
4681	10375	0.31	0.09	0.096	0.03	0.78	5694
4681	10698	0.31	0.09	0.096	0.03	0.78	6017
4681	11193	0.31	0.09	0.096	0.03	0.78	6512
4681	12351	0.31	0.09	0.096	0.03	0.78	7670
4681	16097	0.31	0.09	0.096	0.03	0.78	11416
4681	16232	0.31	0.09	0.096	0.03	0.78	11551
4681	16358	0.31	0.09	0.096	0.03	0.78	11677
4681	16490	0.31	0.09	0.096	0.03	0.78	11809
4681	16646	0.31	0.09	0.096	0.03	0.78	11965
4681	17171	0.31	0.09	0.096	0.03	0.78	12490
4681	17730	0.31	0.09	0.096	0.03	0.78	13049
4681	17930	0.31	0.09	0.096	0.03	0.78	13249
4681	18074	0.31	0.09	0.096	0.03	0.78	13393
4681	18920	0.31	0.09	0.096	0.03	0.78	14239
4681	20654	0.31	0.09	0.096	0.03	0.78	15973
4681	21224	0.31	0.09	0.096	0.03	0.78	16543
4681	22335	0.31	0.09	0.096	0.03	0.78	17654
4681	23052	0.31	0.09	0.096	0.03	0.78	18371
4681	23073	0.31	0.09	0.096	0.03	0.78	18392
4681	23294	0.31	0.09	0.096	0.03	0.78	18613
4681	25206	0.31	0.09	0.096	0.03	0.78	20525
4681	25693	0.31	0.09	0.096	0.03	0.78	21012
4681	26102	0.31	0.09	0.096	0.03	0.78	21421
4681	26161	0.31	0.09	0.096	0.03	0.78	21480
4681	26183	0.31	0.09	0.096	0.03	0.78	21502
4681	26314	0.31	0.09	0.096	0.03	0.78	21633
4681	26320	0.31	0.09	0.096	0.03	0.78	21639
4681	26362	0.31	0.09	0.096	0.03	0.78	21681
4681	26733	0.31	0.09	0.096	0.03	0.78	22052
4681	26822	0.31	0.09	0.096	0.03	0.78	22141
4681	26965	0.31	0.09	0.096	0.03	0.78	22284
4681	28320	0.31	0.09	0.096	0.03	0.78	23639
5061	7548	0.31	0.09	0.096	0.03	0.78	2487
5061	7995	0.31	0.09	0.096	0.03	0.78	2934
5061	8580	0.31	0.09	0.096	0.03	0.78	3519
5061	10083	0.31	0.09	0.096	0.03	0.78	5022
5061	10242	0.31	0.09	0.096	0.03	0.78	5181
5061	10326	0.31	0.09	0.096	0.03	0.78	5265
5061	10375	0.31	0.09	0.096	0.03	0.78	5314
5061	10698	0.31	0.09	0.096	0.03	0.78	5637
5061	11193	0.31	0.09	0.096	0.03	0.78	6132
5061	12351	0.31	0.09	0.096	0.03	0.78	7290
5061	16097	0.31	0.09	0.096	0.03	0.78	11036
5061	16232	0.31	0.09	0.096	0.03	0.78	11171
5061	16358	0.31	0.09	0.096	0.03	0.78	11297
5061	16490	0.31	0.09	0.096	0.03	0.78	11429
5061	16646	0.31	0.09	0.096	0.03	0.78	11585
5061	17171	0.31	0.09	0.096	0.03	0.78	12110
5061	17730	0.31	0.09	0.096	0.03	0.78	12669
5061	17930	0.31	0.09	0.096	0.03	0.78	12869
5061	18074	0.31	0.09	0.096	0.03	0.78	13013
5061	18920	0.31	0.09	0.096	0.03	0.78	13859
5061	20654	0.31	0.09	0.096	0.03	0.78	15593
5061	21224	0.31	0.09	0.096	0.03	0.78	16163
5061	22335	0.31	0.09	0.096	0.03	0.78	17274
5061	23052	0.31	0.09	0.096	0.03	0.78	17991
5061	23073	0.31	0.09	0.096	0.03	0.78	18012
5061	23294	0.31	0.09	0.096	0.03	0.78	18233
5061	25206	0.31	0.09	0.096	0.03	0.78	20145
5061	25693	0.31	0.09	0.096	0.03	0.78	20632
5061	26102	0.31	0.09	0.096	0.03	0.78	21041
5061	26161	0.31	0.09	0.096	0.03	0.78	21100
5061	26183	0.31	0.09	0.096	0.03	0.78	21122
5061	26314	0.31	0.09	0.096	0.03	0.78	21253
5061	26320	0.31	0.09	0.096	0.03	0.78	21259
5061	26362	0.31	0.09	0.096	0.03	0.78	21301
5061	26733	0.31	0.09	0.096	0.03	0.78	21672
5061	26822	0.31	0.09	0.096	0.03	0.78	21761
5061	26965	0.31	0.09	0.096	0.03	0.78	21904
5061	28320	0.31	0.09	0.096	0.03	0.78	23259
5151	7548	0.31	0.09	0.096	0.03	0.78	2397
5151	7995	0.31	0.09	0.096	0.03	0.78	2844
5151	8580	0.31	0.09	0.096	0.03	0.78	3429
5151	10083	0.31	0.09	0.096	0.03	0.78	4932
5151	10242	0.31	0.09	0.096	0.03	0.78	5091
5151	10326	0.31	0.09	0.096	0.03	0.78	5175
5151	10375	0.31	0.09	0.096	0.03	0.78	5224
5151	10698	0.31	0.09	0.096	0.03	0.78	5547
5151	11193	0.31	0.09	0.096	0.03	0.78	6042
5151	12351	0.31	0.09	0.096	0.03	0.78	7200
5151	16097	0.31	0.09	0.096	0.03	0.78	10946
5151	16232	0.31	0.09	0.096	0.03	0.78	11081
5151	16358	0.31	0.09	0.096	0.03	0.78	11207
5151	16490	0.31	0.09	0.096	0.03	0.78	11339
5151	16646	0.31	0.09	0.096	0.03	0.78	11495
5151	17171	0.31	0.09	0.096	0.03	0.78	12020
5151	17730	0.31	0.09	0.096	0.03	0.78	12579
5151	17930	0.31	0.09	0.096	0.03	0.78	12779
5151	18074	0.31	0.09	0.096	0.03	0.78	12923
5151	18920	0.31	0.09	0.096	0.03	0.78	13769
5151	20654	0.31	0.09	0.096	0.03	0.78	15503
5151	21224	0.31	0.09	0.096	0.03	0.78	16073
5151	22335	0.31	0.09	0.096	0.03	0.78	17184
5151	23052	0.31	0.09	0.096	0.03	0.78	17901
5151	23073	0.31	0.09	0.096	0.03	0.78	17922
5151	23294	0.31	0.09	0.096	0.03	0.78	18143
5151	25206	0.31	0.09	0.096	0.03	0.78	20055
5151	25693	0.31	0.09	0.096	0.03	0.78	20542
5151	26102	0.31	0.09	0.096	0.03	0.78	20951
5151	26161	0.31	0.09	0.096	0.03	0.78	21010
5151	26183	0.31	0.09	0.096	0.03	0.78	21032
5151	26314	0.31	0.09	0.096	0.03	0.78	21163
5151	26320	0.31	0.09	0.096	0.03	0.78	21169
5151	26362	0.31	0.09	0.096	0.03	0.78	21211
5151	26733	0.31	0.09	0.096	0.03	0.78	21582
5151	26822	0.31	0.09	0.096	0.03	0.78	21671
5151	26965	0.31	0.09	0.096	0.03	0.78	21814
5151	28320	0.31	0.09	0.096	0.03	0.78	23169
5409	7548	0.31	0.09	0.096	0.03	0.78	2139
5409	7995	0.31	0.09	0.096	0.03	0.78	2586
5409	8580	0.31	0.09	0.096	0.03	0.78	3171
5409	10083	0.31	0.09	0.096	0.03	0.78	4674
5409	10242	0.31	0.09	0.096	0.03	0.78	4833
5409	10326	0.31	0.09	0.096	0.03	0.78	4917
5409	10375	0.31	0.09	0.096	0.03	0.78	4966
5409	10698	0.31	0.09	0.096	0.03	0.78	5289
5409	11193	0.31	0.09	0.096	0.03	0.78	5784
5409	12351	0.31	0.09	0.096	0.03	0.78	6942
5409	16097	0.31	0.09	0.096	0.03	0.78	10688
5409	16232	0.31	0.09	0.096	0.03	0.78	10823
5409	16358	0.31	0.09	0.096	0.03	0.78	10949
5409	16490	0.31	0.09	0.096	0.03	0.78	11081
5409	16646	0.31	0.09	0.096	0.03	0.78	11237
5409	17171	0.31	0.09	0.096	0.03	0.78	11762
5409	17730	0.31	0.09	0.096	0.03	0.78	12321
5409	17930	0.31	0.09	0.096	0.03	0.78	12521
5409	18074	0.31	0.09	0.096	0.03	0.78	12665
5409	18920	0.31	0.09	0.096	0.03	0.78	13511
5409	20654	0.31	0.09	0.096	0.03	0.78	15245
5409	21224	0.31	0.09	0.096	0.03	0.78	15815
5409	22335	0.31	0.09	0.096	0.03	0.78	16926
5409	23052	0.31	0.09	0.096	0.03	0.78	17643
5409	23073	0.31	0.09	0.096	0.03	0.78	17664
5409	23294	0.31	0.09	0.096	0.03	0.78	17885
5409	25206	0.31	0.09	0.096	0.03	0.78	19797
5409	25693	0.31	0.09	0.096	0.03	0.78	20284
5409	26102	0.31	0.09	0.096	0.03	0.78	20693
5409	26161	0.31	0.09	0.096	0.03	0.78	20752
5409	26183	0.31	0.09	0.096	0.03	0.78	20774
5409	26314	0.31	0.09	0.096	0.03	0.78	20905
5409	26320	0.31	0.09	0.096	0.03	0.78	20911
5409	26362	0.31	0.09	0.096	0.03	0.78	20953
5409	26733	0.31	0.09	0.096	0.03	0.78	21324
5409	26822	0.31	0.09	0.096	0.03	0.78	21413
5409	26965	0.31	0.09	0.096	0.03	0.78	21556
5409	28320	0.31	0.09	0.096	0.03	0.78	22911
5667	7548	0.31	0.09	0.096	0.03	0.78	1881
5667	7995	0.31	0.09	0.096	0.03	0.78	2328
5667	8580	0.31	0.09	0.096	0.03	0.78	2913
5667	10083	0.31	0.09	0.096	0.03	0.78	4416
5667	10242	0.31	0.09	0.096	0.03	0.78	4575
5667	10326	0.31	0.09	0.096	0.03	0.78	4659
5667	10375	0.31	0.09	0.096	0.03	0.78	4708
5667	10698	0.31	0.09	0.096	0.03	0.78	5031
5667	11193	0.31	0.09	0.096	0.03	0.78	5526
5667	12351	0.31	0.09	0.096	0.03	0.78	6684
5667	16097	0.31	0.09	0.096	0.03	0.78	10430
5667	16232	0.31	0.09	0.096	0.03	0.78	10565
5667	16358	0.31	0.09	0.096	0.03	0.78	10691
5667	16490	0.31	0.09	0.096	0.03	0.78	10823
5667	16646	0.31	0.09	0.096	0.03	0.78	10979
5667	17171	0.31	0.09	0.096	0.03	0.78	11504
5667	17730	0.31	0.09	0.096	0.03	0.78	12063
5667	17930	0.31	0.09	0.096	0.03	0.78	12263
5667	18074	0.31	0.09	0.096	0.03	0.78	12407
5667	18920	0.31	0.09	0.096	0.03	0.78	13253
5667	20654	0.31	0.09	0.096	0.03	0.78	14987
5667	21224	0.31	0.09	0.096	0.03	0.78	15557
5667	22335	0.31	0.09	0.096	0.03	0.78	16668
5667	23052	0.31	0.09	0.096	0.03	0.78	17385
5667	23073	0.31	0.09	0.096	0.03	0.78	17406
5667	23294	0.31	0.09	0.096	0.03	0.78	17627
5667	25206	0.31	0.09	0.096	0.03	0.78	19539
5667	25693	0.31	0.09	0.096	0.03	0.78	20026
5667	26102	0.31	0.09	0.096	0.03	0.78	20435
5667	26161	0.31	0.09	0.096	0.03	0.78	20494
5667	26183	0.31	0.09	0.096	0.03	0.78	20516
5667	26314	0.31	0.09	0.096	0.03	0.78	20647
5667	26320	0.31	0.09	0.096	0.03	0.78	20653
5667	26362	0.31	0.09	0.096	0.03	0.78	20695
5667	26733	0.31	0.09	0.096	0.03	0.78	21066
5667	26822	0.31	0.09	0.096	0.03	0.78	21155
5667	26965	0.31	0.09	0.096	0.03	0.78	21298
5667	28320	0.31	0.09	0.096	0.03	0.78	22653
5770	7548	0.31	0.09	0.096	0.03	0.78	1778
5770	7995	0.31	0.09	0.096	0.03	0.78	2225
5770	8580	0.31	0.09	0.096	0.03	0.78	2810
5770	10083	0.31	0.09	0.096	0.03	0.78	4313
5770	10242	0.31	0.09	0.096	0.03	0.78	4472
5770	10326	0.31	0.09	0.096	0.03	0.78	4556
5770	10375	0.31	0.09	0.096	0.03	0.78	4605
5770	10698	0.31	0.09	0.096	0.03	0.78	4928
5770	11193	0.31	0.09	0.096	0.03	0.78	5423
5770	12351	0.31	0.09	0.096	0.03	0.78	6581
5770	16097	0.31	0.09	0.096	0.03	0.78	10327
5770	16232	0.31	0.09	0.096	0.03	0.78	10462
5770	16358	0.31	0.09	0.096	0.03	0.78	10588
5770	16490	0.31	0.09	0.096	0.03	0.78	10720
5770	16646	0.31	0.09	0.096	0.03	0.78	10876
5770	17171	0.31	0.09	0.096	0.03	0.78	11401
5770	17730	0.31	0.09	0.096	0.03	0.78	11960
5770	17930	0.31	0.09	0.096	0.03	0.78	12160
5770	18074	0.31	0.09	0.096	0.03	0.78	12304
5770	18920	0.31	0.09	0.096	0.03	0.78	13150
5770	20654	0.31	0.09	0.096	0.03	0.78	14884
5770	21224	0.31	0.09	0.096	0.03	0.78	15454
5770	22335	0.31	0.09	0.096	0.03	0.78	16565
5770	23052	0.31	0.09	0.096	0.03	0.78	17282
5770	23073	0.31	0.09	0.096	0.03	0.78	17303
5770	23294	0.31	0.09	0.096	0.03	0.78	17524
5770	25206	0.31	0.09	0.096	0.03	0.78	19436
5770	25693	0.31	0.09	0.096	0.03	0.78	19923
5770	26102	0.31	0.09	0.096	0.03	0.78	20332
5770	26161	0.31	0.09	0.096	0.03	0.78	20391
5770	26183	0.31	0.09	0.096	0.03	0.78	20413
5770	26314	0.31	0.09	0.096	0.03	0.78	20544
5770	26320	0.31	0.09	0.096	0.03	0.78	20550
5770	26362	0.31	0.09	0.096	0.03	0.78	20592
5770	26733	0.31	0.09	0.096	0.03	0.78	20963
5770	26822	0.31	0.09	0.096	0.03	0.78	21052
5770	26965	0.31	0.09	0.096	0.03	0.78	21195
5770	28320	0.31	0.09	0.096	0.03	0.78	22550
5920	7548	0.31	0.09	0.096	0.03	0.78	1628
5920	7995	0.31	0.09	0.096	0.03	0.78	2075
5920	8580	0.31	0.09	0.096	0.03	0.78	2660
5920	10083	0.31	0.09	0.096	0.03	0.78	4163
5920	10242	0.31	0.09	0.096	0.03	0.78	4322
5920	10326	0.31	0.09	0.096	0.03	0.78	4406
5920	10375	0.31	0.09	0.096	0.03	0.78	4455
5920	10698	0.31	0.09	0.096	0.03	0.78	4778
5920	11193	0.31	0.09	0.096	0.03	0.78	5273
5920	12351	0.31	0.09	0.096	0.03	0.78	6431
5920	16097	0.31	0.09	0.096	0.03	0.78	10177
5920	16232	0.31	0.09	0.096	0.03	0.78	10312
5920	16358	0.31	0.09	0.096	0.03	0.78	10438
5920	16490	0.31	0.09	0.096	0.03	0.78	10570
5920	16646	0.31	0.09	0.096	0.03	0.78	10726
5920	17171	0.31	0.09	0.096	0.03	0.78	11251
5920	17730	0.31	0.09	0.096	0.03	0.78	11810
5920	17930	0.31	0.09	0.096	0.03	0.78	12010
5920	18074	0.31	0.09	0.096	0.03	0.78	12154
5920	18920	0.31	0.09	0.096	0.03	0.78	13000
5920	20654	0.31	0.09	0.096	0.03	0.78	14734
5920	21224	0.31	0.09	0.096	0.03	0.78	15304
5920	22335	0.31	0.09	0.096	0.03	0.78	16415
5920	23052	0.31	0.09	0.096	0.03	0.78	17132
5920	23073	0.31	0.09	0.096	0.03	0.78	17153
5920	23294	0.31	0.09	0.096	0.03	0.78	17374
5920	25206	0.31	0.09	0.096	0.03	0.78	19286
5920	25693	0.31	0.09	0.096	0.03	0.78	19773
5920	26102	0.31	0.09	0.096	0.03	0.78	20182
5920	26161	0.31	0.09	0.096	0.03	0.78	20241
5920	26183	0.31	0.09	0.096	0.03	0.78	20263
5920	26314	0.31	0.09	0.096	0.03	0.78	20394
5920	26320	0.31	0.09	0.096	0.03	0.78	20400
5920	26362	0.31	0.09	0.096	0.03	0.78	20442
5920	26733	0.31	0.09	0.096	0.03	0.78	20813
5920	26822	0.31	0.09	0.096	0.03	0.78	20902
5920	26965	0.31	0.09	0.096	0.03	0.78	21045
5920	28320	0.31	0.09	0.096	0.03	0.78	22400
5931	7548	0.31	0.09	0.096	0.03	0.78	1617
5931	7995	0.31	0.09	0.096	0.03	0.78	2064
5931	8580	0.31	0.09	0.096	0.03	0.78	2649
5931	10083	0.31	0.09	0.096	0.03	0.78	4152
5931	10242	0.31	0.09	0.096	0.03	0.78	4311
5931	10326	0.31	0.09	0.096	0.03	0.78	4395
5931	10375	0.31	0.09	0.096	0.03	0.78	4444
5931	10698	0.31	0.09	0.096	0.03	0.78	4767
5931	11193	0.31	0.09	0.096	0.03	0.78	5262
5931	12351	0.31	0.09	0.096	0.03	0.78	6420
5931	16097	0.31	0.09	0.096	0.03	0.78	10166
5931	16232	0.31	0.09	0.096	0.03	0.78	10301
5931	16358	0.31	0.09	0.096	0.03	0.78	10427
5931	16490	0.31	0.09	0.096	0.03	0.78	10559
5931	16646	0.31	0.09	0.096	0.03	0.78	10715
5931	17171	0.31	0.09	0.096	0.03	0.78	11240
5931	17730	0.31	0.09	0.096	0.03	0.78	11799
5931	17930	0.31	0.09	0.096	0.03	0.78	11999
5931	18074	0.31	0.09	0.096	0.03	0.78	12143
5931	18920	0.31	0.09	0.096	0.03	0.78	12989
5931	20654	0.31	0.09	0.096	0.03	0.78	14723
5931	21224	0.31	0.09	0.096	0.03	0.78	15293
5931	22335	0.31	0.09	0.096	0.03	0.78	16404
5931	23052	0.31	0.09	0.096	0.03	0.78	17121
5931	23073	0.31	0.09	0.096	0.03	0.78	17142
5931	23294	0.31	0.09	0.096	0.03	0.78	17363
5931	25206	0.31	0.09	0.096	0.03	0.78	19275
5931	25693	0.31	0.09	0.096	0.03	0.78	19762
5931	26102	0.31	0.09	0.096	0.03	0.78	20171
5931	26161	0.31	0.09	0.096	0.03	0.78	20230
5931	26183	0.31	0.09	0.096	0.03	0.78	20252
5931	26314	0.31	0.09	0.096	0.03	0.78	20383
5931	26320	0.31	0.09	0.096	0.03	0.78	20389
5931	26362	0.31	0.09	0.096	0.03	0.78	20431
5931	26733	0.31	0.09	0.096	0.03	0.78	20802
5931	26822	0.31	0.09	0.096	0.03	0.78	20891
5931	26965	0.31	0.09	0.096	0.03	0.78	21034
5931	28320	0.31	0.09	0.096	0.03	0.78	22389
5940	7548	0.31	0.09	0.096	0.03	0.78	1608
5940	7995	0.31	0.09	0.096	0.03	0.78	2055
5940	8580	0.31	0.09	0.096	0.03	0.78	2640
5940	10083	0.31	0.09	0.096	0.03	0.78	4143
5940	10242	0.31	0.09	0.096	0.03	0.78	4302
5940	10326	0.31	0.09	0.096	0.03	0.78	4386
5940	10375	0.31	0.09	0.096	0.03	0.78	4435
5940	10698	0.31	0.09	0.096	0.03	0.78	4758
5940	11193	0.31	0.09	0.096	0.03	0.78	5253
5940	12351	0.31	0.09	0.096	0.03	0.78	6411
5940	16097	0.31	0.09	0.096	0.03	0.78	10157
5940	16232	0.31	0.09	0.096	0.03	0.78	10292
5940	16358	0.31	0.09	0.096	0.03	0.78	10418
5940	16490	0.31	0.09	0.096	0.03	0.78	10550
5940	16646	0.31	0.09	0.096	0.03	0.78	10706
5940	17171	0.31	0.09	0.096	0.03	0.78	11231
5940	17730	0.31	0.09	0.096	0.03	0.78	11790
5940	17930	0.31	0.09	0.096	0.03	0.78	11990
5940	18074	0.31	0.09	0.096	0.03	0.78	12134
5940	18920	0.31	0.09	0.096	0.03	0.78	12980
5940	20654	0.31	0.09	0.096	0.03	0.78	14714
5940	21224	0.31	0.09	0.096	0.03	0.78	15284
5940	22335	0.31	0.09	0.096	0.03	0.78	16395
5940	23052	0.31	0.09	0.096	0.03	0.78	17112
5940	23073	0.31	0.09	0.096	0.03	0.78	17133
5940	23294	0.31	0.09	0.096	0.03	0.78	17354
5940	25206	0.31	0.09	0.096	0.03	0.78	19266
5940	25693	0.31	0.09	0.096	0.03	0.78	19753
5940	26102	0.31	0.09	0.096	0.03	0.78	20162
5940	26161	0.31	0.09	0.096	0.03	0.78	20221
5940	26183	0.31	0.09	0.096	0.03	0.78	20243
5940	26314	0.31	0.09	0.096	0.03	0.78	20374
5940	26320	0.31	0.09	0.096	0.03	0.78	20380
5940	26362	0.31	0.09	0.096	0.03	0.78	20422
5940	26733	0.31	0.09	0.096	0.03	0.78	20793
5940	26822	0.31	0.09	0.096	0.03	0.78	20882
5940	26965	0.31	0.09	0.096	0.03	0.78	21025
5940	28320	0.31	0.09	0.096	0.03	0.78	22380
5978	7548	0.31	0.09	0.096	0.03	0.78	1570
5978	7995	0.31	0.09	0.096	0.03	0.78	2017
5978	8580	0.31	0.09	0.096	0.03	0.78	2602
5978	10083	0.31	0.09	0.096	0.03	0.78	4105
5978	10242	0.31	0.09	0.096	0.03	0.78	4264
5978	10326	0.31	0.09	0.096	0.03	0.78	4348
5978	10375	0.31	0.09	0.096	0.03	0.78	4397
5978	10698	0.31	0.09	0.096	0.03	0.78	4720
5978	11193	0.31	0.09	0.096	0.03	0.78	5215
5978	12351	0.31	0.09	0.096	0.03	0.78	6373
5978	16097	0.31	0.09	0.096	0.03	0.78	10119
5978	16232	0.31	0.09	0.096	0.03	0.78	10254
5978	16358	0.31	0.09	0.096	0.03	0.78	10380
5978	16490	0.31	0.09	0.096	0.03	0.78	10512
5978	16646	0.31	0.09	0.096	0.03	0.78	10668
5978	17171	0.31	0.09	0.096	0.03	0.78	11193
5978	17730	0.31	0.09	0.096	0.03	0.78	11752
5978	17930	0.31	0.09	0.096	0.03	0.78	11952
5978	18074	0.31	0.09	0.096	0.03	0.78	12096
5978	18920	0.31	0.09	0.096	0.03	0.78	12942
5978	20654	0.31	0.09	0.096	0.03	0.78	14676
5978	21224	0.31	0.09	0.096	0.03	0.78	15246
5978	22335	0.31	0.09	0.096	0.03	0.78	16357
5978	23052	0.31	0.09	0.096	0.03	0.78	17074
5978	23073	0.31	0.09	0.096	0.03	0.78	17095
5978	23294	0.31	0.09	0.096	0.03	0.78	17316
5978	25206	0.31	0.09	0.096	0.03	0.78	19228
5978	25693	0.31	0.09	0.096	0.03	0.78	19715
5978	26102	0.31	0.09	0.096	0.03	0.78	20124
5978	26161	0.31	0.09	0.096	0.03	0.78	20183
5978	26183	0.31	0.09	0.096	0.03	0.78	20205
5978	26314	0.31	0.09	0.096	0.03	0.78	20336
5978	26320	0.31	0.09	0.096	0.03	0.78	20342
5978	26362	0.31	0.09	0.096	0.03	0.78	20384
5978	26733	0.31	0.09	0.096	0.03	0.78	20755
5978	26822	0.31	0.09	0.096	0.03	0.78	20844
5978	26965	0.31	0.09	0.096	0.03	0.78	20987
5978	28320	0.31	0.09	0.096	0.03	0.78	22342
6037	7548	0.31	0.09	0.096	0.03	0.78	1511
6037	7995	0.31	0.09	0.096	0.03	0.78	1958
6037	8580	0.31	0.09	0.096	0.03	0.78	2543
6037	10083	0.31	0.09	0.096	0.03	0.78	4046
6037	10242	0.31	0.09	0.096	0.03	0.78	4205
6037	10326	0.31	0.09	0.096	0.03	0.78	4289
6037	10375	0.31	0.09	0.096	0.03	0.78	4338
6037	10698	0.31	0.09	0.096	0.03	0.78	4661
6037	11193	0.31	0.09	0.096	0.03	0.78	5156
6037	12351	0.31	0.09	0.096	0.03	0.78	6314
6037	16097	0.31	0.09	0.096	0.03	0.78	10060
6037	16232	0.31	0.09	0.096	0.03	0.78	10195
6037	16358	0.31	0.09	0.096	0.03	0.78	10321
6037	16490	0.31	0.09	0.096	0.03	0.78	10453
6037	16646	0.31	0.09	0.096	0.03	0.78	10609
6037	17171	0.31	0.09	0.096	0.03	0.78	11134
6037	17730	0.31	0.09	0.096	0.03	0.78	11693
6037	17930	0.31	0.09	0.096	0.03	0.78	11893
6037	18074	0.31	0.09	0.096	0.03	0.78	12037
6037	18920	0.31	0.09	0.096	0.03	0.78	12883
6037	20654	0.31	0.09	0.096	0.03	0.78	14617
6037	21224	0.31	0.09	0.096	0.03	0.78	15187
6037	22335	0.31	0.09	0.096	0.03	0.78	16298
6037	23052	0.31	0.09	0.096	0.03	0.78	17015
6037	23073	0.31	0.09	0.096	0.03	0.78	17036
6037	23294	0.31	0.09	0.096	0.03	0.78	17257
6037	25206	0.31	0.09	0.096	0.03	0.78	19169
6037	25693	0.31	0.09	0.096	0.03	0.78	19656
6037	26102	0.31	0.09	0.096	0.03	0.78	20065
6037	26161	0.31	0.09	0.096	0.03	0.78	20124
6037	26183	0.31	0.09	0.096	0.03	0.78	20146
6037	26314	0.31	0.09	0.096	0.03	0.78	20277
6037	26320	0.31	0.09	0.096	0.03	0.78	20283
6037	26362	0.31	0.09	0.096	0.03	0.78	20325
6037	26733	0.31	0.09	0.096	0.03	0.78	20696
6037	26822	0.31	0.09	0.096	0.03	0.78	20785
6037	26965	0.31	0.09	0.096	0.03	0.78	20928
6037	28320	0.31	0.09	0.096	0.03	0.78	22283
6048	7548	0.31	0.09	0.096	0.03	0.78	1500
6048	7995	0.31	0.09	0.096	0.03	0.78	1947
6048	8580	0.31	0.09	0.096	0.03	0.78	2532
6048	10083	0.31	0.09	0.096	0.03	0.78	4035
6048	10242	0.31	0.09	0.096	0.03	0.78	4194
6048	10326	0.31	0.09	0.096	0.03	0.78	4278
6048	10375	0.31	0.09	0.096	0.03	0.78	4327
6048	10698	0.31	0.09	0.096	0.03	0.78	4650
6048	11193	0.31	0.09	0.096	0.03	0.78	5145
6048	12351	0.31	0.09	0.096	0.03	0.78	6303
6048	16097	0.31	0.09	0.096	0.03	0.78	10049
6048	16232	0.31	0.09	0.096	0.03	0.78	10184
6048	16358	0.31	0.09	0.096	0.03	0.78	10310
6048	16490	0.31	0.09	0.096	0.03	0.78	10442
6048	16646	0.31	0.09	0.096	0.03	0.78	10598
6048	17171	0.31	0.09	0.096	0.03	0.78	11123
6048	17730	0.31	0.09	0.096	0.03	0.78	11682
6048	17930	0.31	0.09	0.096	0.03	0.78	11882
6048	18074	0.31	0.09	0.096	0.03	0.78	12026
6048	18920	0.31	0.09	0.096	0.03	0.78	12872
6048	20654	0.31	0.09	0.096	0.03	0.78	14606
6048	21224	0.31	0.09	0.096	0.03	0.78	15176
6048	22335	0.31	0.09	0.096	0.03	0.78	16287
6048	23052	0.31	0.09	0.096	0.03	0.78	17004
6048	23073	0.31	0.09	0.096	0.03	0.78	17025
6048	23294	0.31	0.09	0.096	0.03	0.78	17246
6048	25206	0.31	0.09	0.096	0.03	0.78	19158
6048	25693	0.31	0.09	0.096	0.03	0.78	19645
6048	26102	0.31	0.09	0.096	0.03	0.78	20054
6048	26161	0.31	0.09	0.096	0.03	0.78	20113
6048	26183	0.31	0.09	0.096	0.03	0.78	20135
6048	26314	0.31	0.09	0.096	0.03	0.78	20266
6048	26320	0.31	0.09	0.096	0.03	0.78	20272
6048	26362	0.31	0.09	0.096	0.03	0.78	20314
6048	26733	0.31	0.09	0.096	0.03	0.78	20685
6048	26822	0.31	0.09	0.096	0.03	0.78	20774
6048	26965	0.31	0.09	0.096	0.03	0.78	20917
6048	28320	0.31	0.09	0.096	0.03	0.78	22272
6081	7548	0.31	0.09	0.096	0.03	0.78	1467
6081	7995	0.31	0.09	0.096	0.03	0.78	1914
6081	8580	0.31	0.09	0.096	0.03	0.78	2499
6081	10083	0.31	0.09	0.096	0.03	0.78	4002
6081	10242	0.31	0.09	0.096	0.03	0.78	4161
6081	10326	0.31	0.09	0.096	0.03	0.78	4245
6081	10375	0.31	0.09	0.096	0.03	0.78	4294
6081	10698	0.31	0.09	0.096	0.03	0.78	4617
6081	11193	0.31	0.09	0.096	0.03	0.78	5112
6081	12351	0.31	0.09	0.096	0.03	0.78	6270
6081	16097	0.31	0.09	0.096	0.03	0.78	10016
6081	16232	0.31	0.09	0.096	0.03	0.78	10151
6081	16358	0.31	0.09	0.096	0.03	0.78	10277
6081	16490	0.31	0.09	0.096	0.03	0.78	10409
6081	16646	0.31	0.09	0.096	0.03	0.78	10565
6081	17171	0.31	0.09	0.096	0.03	0.78	11090
6081	17730	0.31	0.09	0.096	0.03	0.78	11649
6081	17930	0.31	0.09	0.096	0.03	0.78	11849
6081	18074	0.31	0.09	0.096	0.03	0.78	11993
6081	18920	0.31	0.09	0.096	0.03	0.78	12839
6081	20654	0.31	0.09	0.096	0.03	0.78	14573
6081	21224	0.31	0.09	0.096	0.03	0.78	15143
6081	22335	0.31	0.09	0.096	0.03	0.78	16254
6081	23052	0.31	0.09	0.096	0.03	0.78	16971
6081	23073	0.31	0.09	0.096	0.03	0.78	16992
6081	23294	0.31	0.09	0.096	0.03	0.78	17213
6081	25206	0.31	0.09	0.096	0.03	0.78	19125
6081	25693	0.31	0.09	0.096	0.03	0.78	19612
6081	26102	0.31	0.09	0.096	0.03	0.78	20021
6081	26161	0.31	0.09	0.096	0.03	0.78	20080
6081	26183	0.31	0.09	0.096	0.03	0.78	20102
6081	26314	0.31	0.09	0.096	0.03	0.78	20233
6081	26320	0.31	0.09	0.096	0.03	0.78	20239
6081	26362	0.31	0.09	0.096	0.03	0.78	20281
6081	26733	0.31	0.09	0.096	0.03	0.78	20652
6081	26822	0.31	0.09	0.096	0.03	0.78	20741
6081	26965	0.31	0.09	0.096	0.03	0.78	20884
6081	28320	0.31	0.09	0.096	0.03	0.78	22239
7500	7548	0.31	0.09	0.096	0.03	0.78	48
7500	7995	0.31	0.09	0.096	0.03	0.78	495
7500	8580	0.31	0.09	0.096	0.03	0.78	1080
7500	10083	0.31	0.09	0.096	0.03	0.78	2583
7500	10242	0.31	0.09	0.096	0.03	0.78	2742
7500	10326	0.31	0.09	0.096	0.03	0.78	2826
7500	10375	0.31	0.09	0.096	0.03	0.78	2875
7500	10698	0.31	0.09	0.096	0.03	0.78	3198
7500	11193	0.31	0.09	0.096	0.03	0.78	3693
7500	12351	0.31	0.09	0.096	0.03	0.78	4851
7500	16097	0.31	0.09	0.096	0.03	0.78	8597
7500	16232	0.31	0.09	0.096	0.03	0.78	8732
7500	16358	0.31	0.09	0.096	0.03	0.78	8858
7500	16490	0.31	0.09	0.096	0.03	0.78	8990
7500	16646	0.31	0.09	0.096	0.03	0.78	9146
7500	17171	0.31	0.09	0.096	0.03	0.78	9671
7500	17730	0.31	0.09	0.096	0.03	0.78	10230
7500	17930	0.31	0.09	0.096	0.03	0.78	10430
7500	18074	0.31	0.09	0.096	0.03	0.78	10574
7500	18920	0.31	0.09	0.096	0.03	0.78	11420
7500	20654	0.31	0.09	0.096	0.03	0.78	13154
7500	21224	0.31	0.09	0.096	0.03	0.78	13724
7500	22335	0.31	0.09	0.096	0.03	0.78	14835
7500	23052	0.31	0.09	0.096	0.03	0.78	15552
7500	23073	0.31	0.09	0.096	0.03	0.78	15573
7500	23294	0.31	0.09	0.096	0.03	0.78	15794
7500	25206	0.31	0.09	0.096	0.03	0.78	17706
7500	25693	0.31	0.09	0.096	0.03	0.78	18193
7500	26102	0.31	0.09	0.096	0.03	0.78	18602
7500	26161	0.31	0.09	0.096	0.03	0.78	18661
7500	26183	0.31	0.09	0.096	0.03	0.78	18683
7500	26314	0.31	0.09	0.096	0.03	0.78	18814
7500	26320	0.31	0.09	0.096	0.03	0.78	18820
7500	26362	0.31	0.09	0.096	0.03	0.78	18862
7500	26733	0.31	0.09	0.096	0.03	0.78	19233
7500	26822	0.31	0.09	0.096	0.03	0.78	19322
7500	26965	0.31	0.09	0.096	0.03	0.78	19465
7500	28320	0.31	0.09	0.096	0.03	0.78	20820
7548	7879	0.31	0.09	0.096	0.03	0.78	331
7548	7995	0.31	0.09	0.096	0.03	0.78	447
7548	15362	0.31	0.09	0.096	0.03	0.78	7814
7548	21888	0.31	0.09	0.096	0.03	0.78	14340
7548	23025	0.31	0.09	0.096	0.03	0.78	15477
7548	23073	0.31	0.09	0.096	0.03	0.78	15525
7548	23165	0.31	0.09	0.096	0.03	0.78	15617
7548	23202	0.31	0.09	0.096	0.03	0.78	15654
7548	23596	0.31	0.09	0.096	0.03	0.78	16048
7548	23634	0.31	0.09	0.096	0.03	0.78	16086
7548	23856	0.31	0.09	0.096	0.03	0.78	16308
7548	24800	0.31	0.09	0.096	0.03	0.78	17252
7548	25530	0.31	0.09	0.096	0.03	0.78	17982
7548	25724	0.31	0.09	0.096	0.03	0.78	18176
7548	25725	0.31	0.09	0.096	0.03	0.78	18177
7548	26733	0.31	0.09	0.096	0.03	0.78	19185
7548	26798	0.31	0.09	0.096	0.03	0.78	19250
7548	27023	0.31	0.09	0.096	0.03	0.78	19475
7548	27053	0.31	0.09	0.096	0.03	0.78	19505
7548	27059	0.31	0.09	0.096	0.03	0.78	19511
7548	27105	0.31	0.09	0.096	0.03	0.78	19557
7548	27124	0.31	0.09	0.096	0.03	0.78	19576
7548	28137	0.31	0.09	0.096	0.03	0.78	20589
7548	28140	0.31	0.09	0.096	0.03	0.78	20592
7548	28149	0.31	0.09	0.096	0.03	0.78	20601
7548	28164	0.31	0.09	0.096	0.03	0.78	20616
7548	28167	0.31	0.09	0.096	0.03	0.78	20619
7548	28238	0.31	0.09	0.096	0.03	0.78	20690
7548	28320	0.31	0.09	0.096	0.03	0.78	20772
7548	29090	0.31	0.09	0.096	0.03	0.78	21542
7548	29126	0.31	0.09	0.096	0.03	0.78	21578
7548	29214	0.31	0.09	0.096	0.03	0.78	21666
7548	29369	0.31	0.09	0.096	0.03	0.78	21821
7548	29372	0.31	0.09	0.096	0.03	0.78	21824
7548	29375	0.31	0.09	0.096	0.03	0.78	21827
7548	29376	0.31	0.09	0.096	0.03	0.78	21828
7548	29411	0.31	0.09	0.096	0.03	0.78	21863
7548	29600	0.31	0.09	0.096	0.03	0.78	22052
7548	29696	0.31	0.09	0.096	0.03	0.78	22148
7548	29726	0.31	0.09	0.096	0.03	0.78	22178
7548	29783	0.31	0.09	0.096	0.03	0.78	22235
7548	29795	0.31	0.09	0.096	0.03	0.78	22247
7548	30002	0.31	0.09	0.096	0.03	0.78	22454
7548	30128	0.31	0.09	0.096	0.03	0.78	22580
7879	7995	0.31	0.09	0.096	0.03	0.78	116
7879	8580	0.31	0.09	0.096	0.03	0.78	701
7879	10083	0.31	0.09	0.096	0.03	0.78	2204
7879	10242	0.31	0.09	0.096	0.03	0.78	2363
7879	10326	0.31	0.09	0.096	0.03	0.78	2447
7879	10375	0.31	0.09	0.096	0.03	0.78	2496
7879	10698	0.31	0.09	0.096	0.03	0.78	2819
7879	11193	0.31	0.09	0.096	0.03	0.78	3314
7879	12351	0.31	0.09	0.096	0.03	0.78	4472
7879	16097	0.31	0.09	0.096	0.03	0.78	8218
7879	16232	0.31	0.09	0.096	0.03	0.78	8353
7879	16358	0.31	0.09	0.096	0.03	0.78	8479
7879	16490	0.31	0.09	0.096	0.03	0.78	8611
7879	16646	0.31	0.09	0.096	0.03	0.78	8767
7879	17171	0.31	0.09	0.096	0.03	0.78	9292
7879	17730	0.31	0.09	0.096	0.03	0.78	9851
7879	17930	0.31	0.09	0.096	0.03	0.78	10051
7879	18074	0.31	0.09	0.096	0.03	0.78	10195
7879	18920	0.31	0.09	0.096	0.03	0.78	11041
7879	20654	0.31	0.09	0.096	0.03	0.78	12775
7879	21224	0.31	0.09	0.096	0.03	0.78	13345
7879	22335	0.31	0.09	0.096	0.03	0.78	14456
7879	23052	0.31	0.09	0.096	0.03	0.78	15173
7879	23073	0.31	0.09	0.096	0.03	0.78	15194
7879	23294	0.31	0.09	0.096	0.03	0.78	15415
7879	25206	0.31	0.09	0.096	0.03	0.78	17327
7879	25693	0.31	0.09	0.096	0.03	0.78	17814
7879	26102	0.31	0.09	0.096	0.03	0.78	18223
7879	26161	0.31	0.09	0.096	0.03	0.78	18282
7879	26183	0.31	0.09	0.096	0.03	0.78	18304
7879	26314	0.31	0.09	0.096	0.03	0.78	18435
7879	26320	0.31	0.09	0.096	0.03	0.78	18441
7879	26362	0.31	0.09	0.096	0.03	0.78	18483
7879	26733	0.31	0.09	0.096	0.03	0.78	18854
7879	26822	0.31	0.09	0.096	0.03	0.78	18943
7879	26965	0.31	0.09	0.096	0.03	0.78	19086
7879	28320	0.31	0.09	0.096	0.03	0.78	20441
7995	8580	0.31	0.09	0.096	0.03	0.78	585
7995	10083	0.31	0.09	0.096	0.03	0.78	2088
[truncated: 1,897 more rows]
