# Supplementary material for: Recombination alters the receptor binding and furin cleavage site in novel bat-borne HKU5-CoV-2 coronavirus
Source: Microbiol Spectr. 2025 Aug 29;13(10):e01420-25. doi: 10.1128/spectrum.01420-25 (PMC12502745; doi:10.1128/spectrum.01420-25)
Supplement: Table S5 — Summary of recombination breakpoints in HKU5-CoV-2 in Figure 1C. [file spectrum.01420-25-s0004.txt]

SNP	N Protein Residue	S/N	Domain	Block	Margin
127	41	5' UTR	N/A	N/A	N/A	1
247	36	5' UTR	N/A	N/A	N/A	1
363	9	ORF1ab	L35	S	NSP1	Between
385	36	ORF1ab	L43	S	NSP1	2	X
447	116	ORF1ab	L63	S	NSP1	2
495	41	ORF1ab	F79	S	NSP1	2
597	41	ORF1ab	S113	S	NSP1	3	X
630	9	ORF1ab	Q124	S	NSP1	4	X
645	115	ORF1ab	G129	S	NSP1	4
777	41	ORF1ab	I173	S	NSP1	5	X
867	87	ORF1ab	Y203	S	NSP2	5
1090	41	ORF1ab	F278	Val	NSP2	5
1113	41	ORF1ab	P285	S	NSP2	5
1121	41	ORF1ab	C288	Tyr	NSP2	5
1184	41	ORF1ab	G309	Glu	NSP2	5
1218	41	ORF1ab	F320	S	NSP2	5
1353	41	ORF1ab	Y365	S	NSP2	5
1476	41	ORF1ab	T406	S	NSP2	5
1542	41	ORF1ab	V428	S	NSP2	5
1560	41	ORF1ab	C434	S	NSP2	5
1581	41	ORF1ab	F441	S	NSP2	5
1638	41	ORF1ab	C460	S	NSP2	5
1683	41	ORF1ab	L275	S	NSP2	5
1779	41	ORF1ab	E507	S	NSP2	5
1818	41	ORF1ab	I520	S	NSP2	5
1821	41	ORF1ab	R521	S	NSP2	5
1863	41	ORF1ab	S535	S	NSP2	5
2001	41	ORF1ab	L581	S	NSP2	5
2040	41	ORF1ab	Y594	S	NSP2	5
2052	41	ORF1ab	P598	S	NSP2	5
2076	41	ORF1ab	N606	S	NSP2	5
2177	41	ORF1ab	S640	Phe	NSP2	5
2190	41	ORF1ab	S644	S	NSP2	5
2256	36	ORF1ab	F666	S	NSP2	6	X
2487	9	ORF1ab	Y743	S	NSP2	6
2569	41	ORF1ab	G771	Ser	NSP2	7	X
2716	41	ORF1ab	L820	S	NSP2	7
4672	41	ORF1ab	A1472	Ser	NSP3	7
5052	41	ORF1ab	A1598	S	NSP3	7
5142	41	ORF1ab	Y1628	S	NSP3	7
5400	41	ORF1ab	L1714	S	NSP3	7
5658	41	ORF1ab	S1800	S	NSP3	7
5761	41	ORF1ab	S1835	Ala	NSP3	7
5911	41	ORF1ab	N1885	Asp	NSP3	7
5922	41	ORF1ab	L1888	S	NSP3	7
5931	41	ORF1ab	F1891	S	NSP3	7
5969	41	ORF1ab	A1904	Val	NSP3	7
6028	41	ORF1ab	V1924	Ile	NSP3	7
6039	41	ORF1ab	D1927	S	NSP3	7
6072	41	ORF1ab	S1938	S	NSP3	7
7491	41	ORF1ab	F2411	S	NSP3	7
7539	87	ORF1ab	Y2427	S	NSP3	7
7870	41	ORF1ab	L2538	Val	NSP3	8	X
7986	116	ORF1ab	C2576	S	NSP3	8
8400	9	ORF1ab	T2714	S	NSP3	9	X
8508	36	ORF1ab	T2750	S	NSP3	9
8571	87	ORF1ab	D2771	S	NSP3	9
9128	9	ORF1ab	T2957	Ile	NSP4	9
9903	9	ORF1ab	V3215	S	NSP4	9
10074	87	ORF1ab	Y3272	S	NSP4	9
10233	87	ORF1ab	V3325	S	Nsp5	9
10317	87	ORF1ab	L3353	S	Nsp5	9
10366	87	ORF1ab	L3370	S	Nsp5	9
10689	87	ORF1ab	E3477	S	Nsp5	9
11184	87	ORF1ab	F3642	S	NSP6	9
11565	9	ORF1ab	A3769	S	NSP6	9
12342	87	ORF1ab	L4028	S	NSP8	9
13159	36	ORF1ab	L4301	S	NSP9	10	X
14111	9	ORF1ab	V4618	S	RDRP	10
15353	41	ORF1ab	A5032	S	RDRP	11	X
16088	87	ORF1ab	D5277	S	RDRP	12	X
16112	9	ORF1ab	D5285	S	RDRP	12
16125	9	ORF1ab	L5290	S	RDRP	12
16223	87	ORF1ab	T5322	S	RDRP	12
16238	8	ORF1ab	P5327	S	RDRP	12
16274	9	ORF1ab	Y5339	S	RDRP	12
16322	9	ORF1ab	Y5355	S	RDRP	12
16349	87	ORF1ab	S5364	S	RDRP	12
16427	9	ORF1ab	V5390	S	NSP13	12
16433	9	ORF1ab	C5392	S	NSP13	12
16481	87	ORF1ab	F5408	S	NSP13	12
16604	9	ORF1ab	L5449	S	NSP13	12
16637	87	ORF1ab	P5461	S	NSP13	12
16676	9	ORF1ab	F5474	S	NSP13	12
16734	9	ORF1ab	L5493	S	NSP13	12
16772	9	ORF1ab	T5505	S	NSP13	12
17018	9	ORF1ab	I5587	S	NSP13	12
17162	87	ORF1ab	G5635	S	NSP13	12
17507	9	ORF1ab	T5750	S	NSP13	12
17721	87	ORF1ab	L5822	S	NSP13	12
17921	87	ORF1ab	P5888	S	NSP13	12
18065	87	ORF1ab	T5933	S	NSP13	12
18911	87	ORF1ab	V6218	S	NSP14	12
19205	9	ORF1ab	N6316	S	NSP14	12
19322	36	ORF1ab	F6355	S	NSP14	12
20645	87	ORF1ab	V6796	S	NSP15	12
21209	9	ORF1ab	D6984	S	MTase	12
21215	87	ORF1ab	C6986	S	MTase	12
21879	41	Spike	S72	S	NTD	13	X
22110	9	Spike	P149	S	NTD	13
22326	87	Spike	D221	S	NTD	14	X
22597	36	Spike	H312	Tyr		14
23016	41	Spike	P451	S	RBD	15	X
23043	87	Spike	F460	S	RBD	16	X
23064	115	Spike	S467	S	RBD	16
23156	41	Spike	V498	Thr,Ile RBD	17	X
23193	41	Spike	P510	S	RBD	17
23285	87	Spike	V541	Ala	RBD	17
23587	41	Spike	V642	Ile	SD	17
23625	41	Spike	F654	S	SD	17
23833	9	Spike	F724	Leu	FCS	18	X
23847	41	Spike	A729	Ser	FCS	18
24791	41	Spike	T1043	Ile		19	X
24820	9	Spike	L1053	S		19
25197	87	Spike	S1178	S		20	X
25521	41	Spike	Y1286	S	TM	Between
25602	36	Spike	T1313	S	Tail	Between
25684	87	ORF3	S9	S		Between
25715	41	ORF3	R21	Ser		21	X
25716	41	ORF3	R21	Ser		21
26093	87	ORF4a	D27	Ala,His		22	X
26100	36	ORF4a	T29	Ile		22
26152	87	ORF4a	T46	S		22
26174	87	ORF4a	S54	Ala		22
26194	9	ORF4a	A60	S		22
26269	9	ORF4a	L85	S		22
26287	9	ORF4a	L91	S,VFins		22
26295	9	ORF4a	N94	Ser		22
26299	87	ORF4a	R95	del		22
26305	87	ORF4a	D97	S		22
26347	87	ORF4a	T112	S		22
26718	116	ORF4b	G155	Ser		23	X
26783	41	ORF4b	L176	S		23
26807	87	ORF4b	N184	S		24	X
26825	9	ORF4b	L190	S		24
26849	9	ORF4b	L198	S		24
26852	9	ORF4b	D199	S		24
26906	9	ORF4b	T217	S		24
26950	87	ORF4b	G232	Asp		24
26981	9	ORF4b	P242	S		24	X
27008	41	ORF4b	H251	S		25	X
27044	41	ORF4b	C263	S		25
27090	41	ORF5	P10	S		25
27109	41	ORF5	T17	S		25
27621	9	ORF5	L187	S		25
28122	41	M	T17	S		25
28125	41	M	E18	S		25
28134	41	M	F21	S		25
28149	41	M	L26	S		25
28152	41	M	F27	S		25
28223	41	M	S51	Leu		25
28305	116	M	I78	S		26	X
29075	41	N	P96	S		27	X
29111	41	N	E108	S		27
29199	41	N	R138	S		27
29354	41	N	R189	S		27
29357	41	N	S190	S		27
29360	41	N	N191	S		27
29361	41	N	A192	Ser		27
29396	41	N	G203	S		27
29585	41	N	F266	S		27
29681	41	N	E298	S		27
29711	41	N	S308	S		27
29768	41	N	Y327	S		27
29780	41	N	Y331	S		27
29987	41	N	V400	S		27
30113	41	3'UTR	N/A	N/A		27
